# Supplementary material for: Metagenome-assembled genomes reveal greatly expanded taxonomic and functional diversification of the abundant marine Roseobacter RCA cluster
Source: Microbiome. 2023 Nov 25;11:265. doi: 10.1186/s40168-023-01644-5 (PMC10675870; doi:10.1186/s40168-023-01644-5)
Supplement: Supplementary file 2 — Additional file 1: Supplementary text S1. Table S1. Basic information of 154 MAGs of the RCA cluster. Table S2. Basic sequencing and genomic information of 87 analysed RCA MAGs/genomes (82 MAGs and 5 genomes from isolates) and locations where the metagenomic samples and isolates were collected. Table S3. Metadata for metagenomic data used to estimate the proportion of the RCA cluster and 10 of the 13 RCA species. Table S4. Metadata for metatranscriptomic data used to estimate the proportion of the RCA cluster and 10 of the 13 RCA species. Table S5. Genome data of Southern Ocean SAG [21]. Table S6. Annotation of genes encoded on PGC-containing extrachromosomal replicons of two Nereidia strains. Table S6. The incomplete prophage in the Rhodobacteraceae bacterium IMCC1909. Table S7. The GC content of genomes and PR genes in the RCA cluster. Table S8. Annotation of genes encoded on PGC-containing extrachromosomal replicons of two Nereidia strains. Figure S1. The variation of the genome size, GC content and CDS number in Planktomarina and Pseudoplanktomarina species. Values at the top indicate significant p-values. The significant difference was tested using the Wilcoxon test using the R package "rstatix" v0.7.2. Figure S2. Phylogenetic tree of southern Ocean SAG [21] and the RCA cluster. Figure S3. Phylogenetic tree of the RCA cluster with two Nereida strains as most closely related non-RCA species. Figure S4. Organization and structure of the PR operon present in genomes of RCA species. Blh: 15,15′-β-carotene dioxygenase; crt: carotenoid biosynthesis genes. Figure S5. Phylogenetic tree of the pufM gene and structure and arrangements of PGC operons detected in the RCA cluster. A: Phylogenetic tree based on 43 pufM genes. B: structure and arrangements of PGC operons detected in genomes of Planktomarina C6, C7 and C8. The tree was constructed using IQ-TREE under the LG+R10 substitution model with 1000 ultrafast bootstraps. Only bootstrap values ≥75 were shown with filled [file 40168_2023_1644_MOESM1_ESM.zip › Liu et al. RCA MAGs_Supplementary_tables-2023_08-22_ESM.xlsx]

## Sheet: Table S1
Table S1:Basic sequencing and genomic information of 154 MAGs of the RCA cluster.
Genome	Mean Completeness	Mean Contamination	CheckM Completeness	CheckM Contamination	CheckM Strain heterogeneity	Anvio Completion	Anvio Redundancy	#tRNAs (AA)	16SrRNA (>800bp)	GTDB Taxonomy	mOTUs Cluster	Raw Genome size	#scaffolds	N50 (scaffolds)	Longest scaffold	Coding density	GC Content	Accession number	link
TARA_SAMEA2621812_METAG_PBEJGHGD	73.22	2.38	79.54	2.59	91.67	66.91	2.16	13	0	d__Bacteria;p__Proteobacteria;c__Alphaproteobacteria;o__Rhodobacterales;f__Rhodobacteraceae;g__Planktomarina;s__Planktomarinasp002683685	gom_003631	1877225	339	6867	35324	0.9166	0.5406	ERZ4474831	https://www.ebi.ac.uk/ena/browser/view/ERZ4474831
ANT28_SAMPLE329_METAG_KMGOCCFD	79.78	0.56	65.18	1.12	0	94.37	0	14	0	d__Bacteria;p__Proteobacteria;c__Alphaproteobacteria;o__Rhodobacterales;f__Rhodobacteraceae;g__Planktomarina;s__Planktomarinasp002698165		2003378	172	20816	94000	0.849	0.4246
ANT28_SAMPLE326_METAG_MIGBPKKI	77.54	1	71.97	0.6	28.57	83.1	1.41	16	0	d__Bacteria;p__Proteobacteria;c__Alphaproteobacteria;o__Rhodobacterales;f__Rhodobacteraceae;g__Planktomarina;s__Planktomarinasp002698165		2140599	159	22011	128770	0.8602	0.424
ANT28_SAMPLE330_METAG_KPCABOHP	83.97	1.16	77.8	0.91	0	90.14	1.41	14	0	d__Bacteria;p__Proteobacteria;c__Alphaproteobacteria;o__Rhodobacterales;f__Rhodobacteraceae;g__Planktomarina;s__Planktomarinasp002698165		2241834	121	36173	129139	0.873	0.4242
ANT28_SAMPLE296_METAG_ENLIAGMA	85.31	0.3	88.93	0.61	33.33	81.69	0	15	0	d__Bacteria;p__Proteobacteria;c__Alphaproteobacteria;o__Rhodobacterales;f__Rhodobacteraceae;g__Planktomarina;s__		2119268	209	16100	64221	0.8949	0.5358
ANT28_SAMPLE296_METAG_FNCNBMFM	43.2	0	52.59	0	0	33.8	0	10	0	d__Bacteria;p__Proteobacteria;c__Alphaproteobacteria;o__Rhodobacterales;f__Rhodobacteraceae;g__Planktomarina;s__		1169500	35	79676	123579	0.8936	0.4315
ANT28_SAMPLE297_METAG_LFGHACKE	87.42	1.15	91.75	0.89	50	83.1	1.41	11	0	d__Bacteria;p__Proteobacteria;c__Alphaproteobacteria;o__Rhodobacterales;f__Rhodobacteraceae;g__Planktomarina;s__		2211243	198	18098	51153	0.9053	0.5353
ANT28_SAMPLE193_METAG_DOJCJDAD	55.42	0.44	55.91	0.89	92.86	54.93	0	10	0	d__Bacteria;p__Proteobacteria;c__Alphaproteobacteria;o__Rhodobacterales;f__Rhodobacteraceae;g__Planktomarina;s__		1668052	168	17524	87472	0.8786	0.4365
ANT28_SAMPLE179_METAG_HGGFONEJ	81.79	0.2	94.57	0.41	0	69.01	0	15	0	d__Bacteria;p__Proteobacteria;c__Alphaproteobacteria;o__Rhodobacterales;f__Rhodobacteraceae;g__Planktomarina;s__Planktomarinasp000981705		2713950	155	32454	108167	0.8885	0.4787
ANT28_SAMPLE179_METAG_ODOPHOAB	84.71	0.38	80.69	0.76	33.33	88.73	0	13	0	d__Bacteria;p__Proteobacteria;c__Alphaproteobacteria;o__Rhodobacterales;f__Rhodobacteraceae;g__Planktomarina;s__		1883389	96	31584	136285	0.8939	0.44
ANT28_SAMPLE287_METAG_FMEBJFKG	85.66	0	82.59	0	0	88.73	0	16	0	d__Bacteria;p__Proteobacteria;c__Alphaproteobacteria;o__Rhodobacterales;f__Rhodobacteraceae;g__Planktomarina;s__		2013731	110	32552	127863	0.8945	0.4404
ANT28_SAMPLE287_METAG_LNAAOIAO	85.59	0.53	92.31	1.06	16.67	78.87	0	10	0	d__Bacteria;p__Proteobacteria;c__Alphaproteobacteria;o__Rhodobacterales;f__Rhodobacteraceae;g__Planktomarina;s__Planktomarinasp000981705		2588041	241	17720	93298	0.8943	0.4797
ANT28_SAMPLE178_METAG_LLLEPJCG	75.87	0.92	88.36	1.85	30.77	63.38	0	10	0	d__Bacteria;p__Proteobacteria;c__Alphaproteobacteria;o__Rhodobacterales;f__Rhodobacteraceae;g__Planktomarina;s__Planktomarinasp000981705		2560640	321	11014	71305	0.89	0.4795
ANT28_SAMPLE178_METAG_JAPDFNHF	86.32	0.7	82.49	0	0	90.14	1.41	13	0	d__Bacteria;p__Proteobacteria;c__Alphaproteobacteria;o__Rhodobacterales;f__Rhodobacteraceae;g__Planktomarina;s__		1849836	99	32342	136156	0.8901	0.4403
ANT28_SAMPLE241_METAG_CPHJOAPH	89.08	0.2	83.8	0.41	50	94.37	0	15	0	d__Bacteria;p__Proteobacteria;c__Alphaproteobacteria;o__Rhodobacterales;f__Rhodobacteraceae;g__Planktomarina;s__		1971568	101	33345	91735	0.8985	0.44	JARPSF000000000.1	https://www.ncbi.nlm.nih.gov/nuccore/JARPSF000000000.1/
ANT28_SAMPLE241_METAG_JJDPOKHG	83.86	1.01	77.58	0.61	50	90.14	1.41	16	0	d__Bacteria;p__Proteobacteria;c__Alphaproteobacteria;o__Rhodobacterales;f__Rhodobacteraceae;g__Planktomarina;s__		1933206	119	31074	134475	0.8969	0.4365
ANT28_SAMPLE241_METAG_CPIDHMEF	94.16	1.77	93.94	2.13	90.91	94.37	1.41	16	0	d__Bacteria;p__Proteobacteria;c__Alphaproteobacteria;o__Rhodobacterales;f__Rhodobacteraceae;g__Planktomarina;s__Planktomarinasp000981705		2684900	213	24761	115824	0.8856	0.4798	JARPSE000000000.1	https://www.ncbi.nlm.nih.gov/nuccore/JARPSE000000000.1/
TARA_SAMEA2620980_METAG_HPJOENAK	75.95	1.03	75.64	0.63	75	76.26	1.44	10	0	d__Bacteria;p__Proteobacteria;c__Alphaproteobacteria;o__Rhodobacterales;f__Rhodobacteraceae;g__Planktomarina;s__Planktomarinasp002683685	ref_mOTU_v25_01070	1776628	277	8445	42221	0.8941	0.5482	ERZ4463740	https://www.ebi.ac.uk/ena/browser/view/ERZ4463740
TARA_SAMEA2621536_METAG_MFGPAFPA	81.97	0.28	90.56	0.56	66.67	73.38	0	14	0	d__Bacteria;p__Proteobacteria;c__Alphaproteobacteria;o__Rhodobacterales;f__Rhodobacteraceae;g__Planktomarina;s__Planktomarinasp000981705	ref_mOTU_v25_08796	2548574	142	39533	184887	0.8957	0.4811	ERZ4446163	https://www.ebi.ac.uk/ena/browser/view/ERZ4446163
TARA_SAMEA2621536_METAG_KDNFFGLL	73.82	0.46	69.94	0.91	80	77.7	0	11	0	d__Bacteria;p__Proteobacteria;c__Alphaproteobacteria;o__Rhodobacterales;f__Rhodobacteraceae;g__Planktomarina;s__	gom_001314	1661252	193	12489	72152	0.9086	0.4409	ERZ4445641	https://www.ebi.ac.uk/ena/browser/view/ERZ4445641
TARA_SAMEA2623135_METAG_LIJAIFAD	73.42	0.55	75.62	0.38	80	71.22	0.72	16	0	d__Bacteria;p__Proteobacteria;c__Alphaproteobacteria;o__Rhodobacterales;f__Rhodobacteraceae;g__Planktomarina;s__Planktomarinasp002698165	meta_mOTU_v25_12959	2045496	243	13032	57348	0.9001	0.4205	ERZ4505122	https://www.ebi.ac.uk/ena/browser/view/ERZ4505122
TARA_SAMEA2621423_METAG_IGMJFLMF	81.18	0	94.02	0	0	68.35	0	17	0	d__Bacteria;p__Proteobacteria;c__Alphaproteobacteria;o__Rhodobacterales;f__Rhodobacteraceae;g__Planktomarina;s__	meta_mOTU_v25_13713	2302542	66	58447	142499	0.8896	0.5138	ERZ4492126	https://www.ebi.ac.uk/ena/browser/view/ERZ4492126
TARA_SAMEA2621423_METAG_HMANLLPI	74.34	0.95	78.89	0.46	100	69.78	1.44	8	0	d__Bacteria;p__Proteobacteria;c__Alphaproteobacteria;o__Rhodobacterales;f__Rhodobacteraceae;g__Planktomarina;s__		1741342	245	10556	59817	0.9049	0.4871	ERZ4521548	https://www.ebi.ac.uk/ena/browser/view/ERZ4521548
TARA_SAMEA2621423_METAG_IDMKFKAK	53.74	0.52	46.32	0.33	50	61.15	0.72	7	0	d__Bacteria;p__Proteobacteria;c__Alphaproteobacteria;o__Rhodobacterales;f__Rhodobacteraceae;g__Planktomarina;s__		1024896	106	16671	49021	0.8831	0.4392	ERZ4474491	https://www.ebi.ac.uk/ena/browser/view/ERZ4474491
TARA_SAMEA2623116_METAG_GPKAMJJE	66.03	0.64	70.9	1.29	71.43	61.15	0	13	0	d__Bacteria;p__Proteobacteria;c__Alphaproteobacteria;o__Rhodobacterales;f__Rhodobacteraceae;g__Planktomarina;s__Planktomarinasp002698165	meta_mOTU_v25_12959	1848665	280	8681	51158	0.9068	0.4221	ERZ4484853	https://www.ebi.ac.uk/ena/browser/view/ERZ4484853
TARA_SAMEA2621509_METAG_EHDBKLHN	76.73	1.08	89.43	0.71	25	64.03	1.44	12	0	d__Bacteria;p__Proteobacteria;c__Alphaproteobacteria;o__Rhodobacterales;f__Rhodobacteraceae;g__Planktomarina;s__Planktomarinasp000981705	ref_mOTU_v25_08796	2464505	107	55381	185528	0.8951	0.4811	ERZ4433597	https://www.ebi.ac.uk/ena/browser/view/ERZ4433597
TARA_SAMEA2621509_METAG_KCJLCHJJ	80.3	0.34	76.42	0.68	40	84.17	0	14	0	d__Bacteria;p__Proteobacteria;c__Alphaproteobacteria;o__Rhodobacterales;f__Rhodobacteraceae;g__Planktomarina;s__	gom_001314	1930939	182	17972	120613	0.9046	0.441	ERZ4432554	https://www.ebi.ac.uk/ena/browser/view/ERZ4432554
TARA_SAMEA4397278_METAG_DGACBACO	95.12	0.06	93.84	0.11	50	96.4	0	19	0	d__Bacteria;p__Proteobacteria;c__Alphaproteobacteria;o__Rhodobacterales;f__Rhodobacteraceae;g__Planktomarina;s__	gom_000081	2177715	72	64036	146617	0.9073	0.4379	ERZ4443656	https://www.ebi.ac.uk/ena/browser/view/ERZ4443656
TARA_SAMEA4397278_METAG_GFLPPLLO	63.67	0.18	69.07	0.36	100	58.27	0	4	0	d__Bacteria;p__Proteobacteria;c__Alphaproteobacteria;o__Rhodobacterales;f__Rhodobacteraceae;g__Planktomarina;s__	meta_mOTU_v25_13713	1624098	253	8541	32143	0.9093	0.5261	ERZ4428066	https://www.ebi.ac.uk/ena/browser/view/ERZ4428066
TARA_SAMEA4397278_METAG_JNEIPNBI	31.9	0	63.79	0	0	0	0	13	0	d__Bacteria;p__Proteobacteria;c__Alphaproteobacteria;o__Rhodobacterales;f__Rhodobacteraceae;g__Planktomarina;s__	gom_001780	2203068	159	21910	88681	0.8919	0.4799	ERZ4516635	https://www.ebi.ac.uk/ena/browser/view/ERZ4516635
TARA_SAMEA2621401_METAG_HMOFNEGP	92.26	0.17	95.3	0.34	0	89.21	0	16	0	d__Bacteria;p__Proteobacteria;c__Alphaproteobacteria;o__Rhodobacterales;f__Rhodobacteraceae;g__Planktomarina;s__	meta_mOTU_v25_13713	2474723	105	37160	111923	0.8848	0.5099	ERZ4491219	https://www.ebi.ac.uk/ena/browser/view/ERZ4491219
TARA_SAMEA2621401_METAG_FPOJAMCL	82.65	0.56	92.64	0.41	50	72.66	0.72	14	0	d__Bacteria;p__Proteobacteria;c__Alphaproteobacteria;o__Rhodobacterales;f__Rhodobacteraceae;g__Planktomarina;s__Planktomarinasp000981705	ref_mOTU_v25_08796	2613323	92	48589	142224	0.8852	0.4777	ERZ4496222	https://www.ebi.ac.uk/ena/browser/view/ERZ4496222
TARA_SAMEA2621401_METAG_PLJIFAPD	71.01	1.42	76.55	1.39	100	65.47	1.44	5	0	d__Bacteria;p__Proteobacteria;c__Alphaproteobacteria;o__Rhodobacterales;f__Rhodobacteraceae;g__Planktomarina;s__	gom_001301	1796247	281	7587	37644	0.9025	0.4864	ERZ4517428	https://www.ebi.ac.uk/ena/browser/view/ERZ4517428
TARA_SAMEA2621487_METAG_OKLEJKDF	88.16	0.59	84.23	0.46	0	92.09	0.72	12	0	d__Bacteria;p__Proteobacteria;c__Alphaproteobacteria;o__Rhodobacterales;f__Rhodobacteraceae;g__Planktomarina;s__	gom_001314	1982662	156	19081	75112	0.9056	0.4419	ERZ4513723	https://www.ebi.ac.uk/ena/browser/view/ERZ4513723
TARA_SAMEA2621487_METAG_MIDBKNOG	33.83	1.75	67.66	3.5	42.31	0	0	9	0	d__Bacteria;p__Proteobacteria;c__Alphaproteobacteria;o__Rhodobacterales;f__Rhodobacteraceae;g__Planktomarina;s__	gom_003606	2035415	321	8325	60177	0.8838	0.4625	ERZ4510992	https://www.ebi.ac.uk/ena/browser/view/ERZ4510992
TARA_SAMEA2621487_METAG_ILKEBCOF	62.76	4.46	63.65	6.04	83.33	61.87	2.88	11	0	d__Bacteria;p__Proteobacteria;c__Alphaproteobacteria;o__Rhodobacterales;f__Rhodobacteraceae;g__Planktomarina;s__Planktomarinasp000981705		2069733	327	8453	44184	0.889	0.4796	ERZ4470102	https://www.ebi.ac.uk/ena/browser/view/ERZ4470102
TARA_SAMEA2623627_METAG_AMPNAMHA	77.96	0.6	80.37	0.49	33.33	75.54	0.72	18	0	d__Bacteria;p__Proteobacteria;c__Alphaproteobacteria;o__Rhodobacterales;f__Rhodobacteraceae;g__Planktomarina;s__Planktomarinasp002698165	meta_mOTU_v25_12959	2233541	157	25173	87142	0.9027	0.421	ERZ4464698	https://www.ebi.ac.uk/ena/browser/view/ERZ4464698
TARA_SAMEA2620970_METAG_ECFKELEH	66.69	0.81	70.07	0.18	66.67	63.31	1.44	10	0	d__Bacteria;p__Proteobacteria;c__Alphaproteobacteria;o__Rhodobacterales;f__Rhodobacteraceae;g__Planktomarina;s__Planktomarinasp002683685	meta_mOTU_v25_14144	1759532	296	7870	31273	0.8998	0.5442	ERZ4455108	https://www.ebi.ac.uk/ena/browser/view/ERZ4455108
TARA_SAMEA4397157_METAG_NGHKFCOJ	94.56	0.02	93.43	0.03	0	95.68	0	15	0	d__Bacteria;p__Proteobacteria;c__Alphaproteobacteria;o__Rhodobacterales;f__Rhodobacteraceae;g__Planktomarina;s__	gom_000081	2186704	81	57775	146687	0.9078	0.437	ERZ4493597	https://www.ebi.ac.uk/ena/browser/view/ERZ4493597
TARA_SAMEA4397157_METAG_EAFCPCBG	69.76	0	71.18	0	0	68.35	0	9	0	d__Bacteria;p__Proteobacteria;c__Alphaproteobacteria;o__Rhodobacterales;f__Rhodobacteraceae;g__Planktomarina;s__	meta_mOTU_v25_13713	1583356	230	8984	49493	0.8941	0.5225	ERZ4513932	https://www.ebi.ac.uk/ena/browser/view/ERZ4513932
TARA_SAMEA4397705_METAG_CBHMPCAE	93.03	0.34	91.1	0.68	50	94.96	0	17	0	d__Bacteria;p__Proteobacteria;c__Alphaproteobacteria;o__Rhodobacterales;f__Rhodobacteraceae;g__Planktomarina;s__	gom_000081	2150183	95	48987	147593	0.907	0.4367	ERZ4474953	https://www.ebi.ac.uk/ena/browser/view/ERZ4474953
TARA_SAMEA4397705_METAG_FGJJMANC	75.85	0.22	81.2	0.45	100	70.5	0	8	0	d__Bacteria;p__Proteobacteria;c__Alphaproteobacteria;o__Rhodobacterales;f__Rhodobacteraceae;g__Planktomarina;s__	meta_mOTU_v25_13713	1862671	266	9297	36202	0.9119	0.5243	ERZ4475087	https://www.ebi.ac.uk/ena/browser/view/ERZ4475087
TARA_SAMEA4397705_METAG_KGKBAKPF	70.9	0.92	78.49	0.41	100	63.31	1.44	10	0	d__Bacteria;p__Proteobacteria;c__Alphaproteobacteria;o__Rhodobacterales;f__Rhodobacteraceae;g__Planktomarina;s__	gom_001780	2054757	298	8995	59762	0.9009	0.4809	ERZ4459309	https://www.ebi.ac.uk/ena/browser/view/ERZ4459309
TARA_SAMEA4397516_METAG_FMMDGJLF	90.08	0.53	87.35	0.34	0	92.81	0.72	13	0	d__Bacteria;p__Proteobacteria;c__Alphaproteobacteria;o__Rhodobacterales;f__Rhodobacteraceae;g__Planktomarina;s__	gom_000081	2040003	181	19566	85678	0.9105	0.4368	ERZ4493397	https://www.ebi.ac.uk/ena/browser/view/ERZ4493397
TARA_SAMEA4396496_METAG_EGPMMJFM	73.64	0.54	76.07	0.36	75	71.22	0.72	17	0	d__Bacteria;p__Proteobacteria;c__Alphaproteobacteria;o__Rhodobacterales;f__Rhodobacteraceae;g__Planktomarina;s__Planktomarinasp002698165	meta_mOTU_v25_12959	2113450	248	11976	89160	0.9125	0.4209	ERZ4496448	https://www.ebi.ac.uk/ena/browser/view/ERZ4496448
TARA_SAMEA4397239_METAG_COHLBNIA	95.6	0.02	94.09	0.03	0	97.12	0	16	0	d__Bacteria;p__Proteobacteria;c__Alphaproteobacteria;o__Rhodobacterales;f__Rhodobacteraceae;g__Planktomarina;s__	gom_000081	2180067	71	57818	175119	0.9076	0.4375	ERZ4429532	https://www.ebi.ac.uk/ena/browser/view/ERZ4429532
TARA_SAMEA4397239_METAG_LEGHDJOI	51.54	0.86	57.05	1.72	0	46.04	0	4	0	d__Bacteria;p__Proteobacteria;c__Alphaproteobacteria;o__Rhodobacterales;f__Rhodobacteraceae;g__Planktomarina;s__	meta_mOTU_v25_13713	1528816	257	7515	37887	0.9099	0.5246	ERZ4473021	https://www.ebi.ac.uk/ena/browser/view/ERZ4473021
TARA_SAMEA4397239_METAG_PLHHPNMC	28.41	1.72	56.82	3.45	100	0	0	8	0	d__Bacteria;p__Proteobacteria;c__Alphaproteobacteria;o__Rhodobacterales;f__Rhodobacteraceae;g__Planktomarina;s__		1546205	304	5900	29533	0.8831	0.4864	ERZ4449020	https://www.ebi.ac.uk/ena/browser/view/ERZ4449020
TARA_SAMEA4397930_METAG_DHCENOEG	94.93	0.02	94.17	0.03	0	95.68	0	18	0	d__Bacteria;p__Proteobacteria;c__Alphaproteobacteria;o__Rhodobacterales;f__Rhodobacteraceae;g__Planktomarina;s__	gom_000081	2256818	73	66357	173440	0.9057	0.4366	ERZ4512558	https://www.ebi.ac.uk/ena/browser/view/ERZ4512558
TARA_SAMEA4397930_METAG_EPKNEOCO	31.54	0.86	63.09	1.72	100	0	0	10	0	d__Bacteria;p__Proteobacteria;c__Alphaproteobacteria;o__Rhodobacterales;f__Rhodobacteraceae;g__Planktomarina;s__	gom_001301	1734365	353	5509	24174	0.9043	0.4831	ERZ4467020	https://www.ebi.ac.uk/ena/browser/view/ERZ4467020
TARA_SAMEA4397611_METAG_OIMMFBHC	89.89	0.41	90.57	0.1	0	89.21	0.72	14	0	d__Bacteria;p__Proteobacteria;c__Alphaproteobacteria;o__Rhodobacterales;f__Rhodobacteraceae;g__Planktomarina;s__	ref_mOTU_v25_08796	2380774	130	35496	107643	0.8933	0.4794	ERZ4429641	https://www.ebi.ac.uk/ena/browser/view/ERZ4429641
TARA_SAMEA4397611_METAG_EOJFKCMK	88	0.02	86.8	0.03	0	89.21	0	18	0	d__Bacteria;p__Proteobacteria;c__Alphaproteobacteria;o__Rhodobacterales;f__Rhodobacteraceae;g__Planktomarina;s__	gom_000081	2104758	89	45847	146395	0.9059	0.4371	ERZ4476587	https://www.ebi.ac.uk/ena/browser/view/ERZ4476587
TARA_SAMEA4397611_METAG_JFICBANG	72.09	0.15	77.98	0.3	100	66.19	0	7	0	d__Bacteria;p__Proteobacteria;c__Alphaproteobacteria;o__Rhodobacterales;f__Rhodobacteraceae;g__Planktomarina;s__	meta_mOTU_v25_13713	1734656	227	10285	35926	0.9015	0.5263	ERZ4480148	https://www.ebi.ac.uk/ena/browser/view/ERZ4480148
TARA_SAMEA4397756_METAG_MNMFDCED	72.1	9.63	80.17	12.07	100	64.03	7.19	14	0	d__Bacteria;p__Proteobacteria;c__Alphaproteobacteria;o__Rhodobacterales;f__Rhodobacteraceae;g__Planktomarina;s__	meta_mOTU_v25_13713	2202405	109	34427	135229	0.9072	0.5234	ERZ4519674	https://www.ebi.ac.uk/ena/browser/view/ERZ4519674
TARA_SAMEA4398296_METAG_GKEOPECK	94.19	0.19	91.98	0.38	0	96.4	0	16	0	d__Bacteria;p__Proteobacteria;c__Alphaproteobacteria;o__Rhodobacterales;f__Rhodobacteraceae;g__Planktomarina;s__	gom_000081	2150933	98	46900	146415	0.9055	0.4345	ERZ4521236	https://www.ebi.ac.uk/ena/browser/view/ERZ4521236
TARA_SAMEA4398296_METAG_MAOBJIJP	57.72	0	62.93	0	0	52.52	0	10	0	d__Bacteria;p__Proteobacteria;c__Alphaproteobacteria;o__Rhodobacterales;f__Rhodobacteraceae;g__Planktomarina;s__	gom_001780	2117949	247	12314	49844	0.8959	0.4798	ERZ4495462	https://www.ebi.ac.uk/ena/browser/view/ERZ4495462
TARA_SAMEA4397196_METAG_KCMCGEFP	94.37	0.02	93.78	0.03	0	94.96	0	16	1	d__Bacteria;p__Proteobacteria;c__Alphaproteobacteria;o__Rhodobacterales;f__Rhodobacteraceae;g__Planktomarina;s__	gom_000081	2236391	75	60588	156596	0.9085	0.437	ERZ4476561	https://www.ebi.ac.uk/ena/browser/view/ERZ4476561
TARA_SAMEA4397196_METAG_JCKFOKAN	29.52	0.2	59.04	0.41	33.33	0	0	6	0	d__Bacteria;p__Proteobacteria;c__Alphaproteobacteria;o__Rhodobacterales;f__Rhodobacteraceae;g__Planktomarina;s__		1493711	311	5167	28561	0.9063	0.4796	ERZ4452269	https://www.ebi.ac.uk/ena/browser/view/ERZ4452269
TARA_SAMEA4397983_METAG_PHCNDAKI	60.11	0.56	60.51	0.4	75	59.71	0.72	8	0	d__Bacteria;p__Proteobacteria;c__Alphaproteobacteria;o__Rhodobacterales;f__Rhodobacteraceae;g__Planktomarina;s__	gom_000081	1336543	315	4569	28862	0.9175	0.4371	ERZ4457947	https://www.ebi.ac.uk/ena/browser/view/ERZ4457947
TARA_SAMEA4397842_METAG_EEAOKFDK	82.28	0.78	81.12	0.85	80	83.45	0.72	4	0	d__Bacteria;p__Proteobacteria;c__Alphaproteobacteria;o__Rhodobacterales;f__Rhodobacteraceae;g__Planktomarina;s__	gom_000081	1843593	288	8469	55859	0.9154	0.4372	ERZ4495610	https://www.ebi.ac.uk/ena/browser/view/ERZ4495610
TARA_SAMEA4397842_METAG_DMIJNAFD	71.84	0.2	78.2	0.41	100	65.47	0	13	0	d__Bacteria;p__Proteobacteria;c__Alphaproteobacteria;o__Rhodobacterales;f__Rhodobacteraceae;g__Planktomarina;s__		1971594	307	8527	33970	0.9038	0.4823	ERZ4515846	https://www.ebi.ac.uk/ena/browser/view/ERZ4515846
TARA_SAMEA4397842_METAG_HBMPPJPA	65.76	0.5	77.55	1.01	100	53.96	0	6	0	d__Bacteria;p__Proteobacteria;c__Alphaproteobacteria;o__Rhodobacterales;f__Rhodobacteraceae;g__Planktomarina;s__	gom_001780	2082212	303	9040	43982	0.8992	0.4806	ERZ4508738	https://www.ebi.ac.uk/ena/browser/view/ERZ4508738
TARA_SAMEA4397034_METAG_KHGLEGHM	87.66	0.36	88.26	0	0	87.05	0.72	14	0	d__Bacteria;p__Proteobacteria;c__Alphaproteobacteria;o__Rhodobacterales;f__Rhodobacteraceae;g__Planktomarina;s__	ref_mOTU_v25_08796	2301444	211	15484	81419	0.8933	0.4812	ERZ4512066	https://www.ebi.ac.uk/ena/browser/view/ERZ4512066
TARA_SAMEA4397034_METAG_DCIMNAPK	62.14	0	63.84	0	0	60.43	0	3	0	d__Bacteria;p__Proteobacteria;c__Alphaproteobacteria;o__Rhodobacterales;f__Rhodobacteraceae;g__Planktomarina;s__	ref_mOTU_v25_01070	1480787	290	6129	29431	0.892	0.5232	ERZ4503623	https://www.ebi.ac.uk/ena/browser/view/ERZ4503623
TARA_SAMEA4397034_METAG_KLCEPDDK	65.87	1.74	61.24	1.31	57.14	70.5	2.16	6	0	d__Bacteria;p__Proteobacteria;c__Alphaproteobacteria;o__Rhodobacterales;f__Rhodobacteraceae;g__Planktomarina;s__		1454700	296	5649	40946	0.9171	0.4373	ERZ4503576	https://www.ebi.ac.uk/ena/browser/view/ERZ4503576
TARA_SAMEA4397426_METAG_DDEDKPON	93.42	0.41	94.02	0.1	0	92.81	0.72	14	0	d__Bacteria;p__Proteobacteria;c__Alphaproteobacteria;o__Rhodobacterales;f__Rhodobacteraceae;g__Planktomarina;s__	ref_mOTU_v25_08796	2473689	136	37356	138966	0.8883	0.4777	ERZ4484728	https://www.ebi.ac.uk/ena/browser/view/ERZ4484728
TARA_SAMEA4397426_METAG_AOFPBGIH	73.7	0.44	81.21	0.87	80	66.19	0	14	0	d__Bacteria;p__Proteobacteria;c__Alphaproteobacteria;o__Rhodobacterales;f__Rhodobacteraceae;g__Planktomarina;s__	gom_001301	1916406	237	12078	47685	0.9033	0.4858	ERZ4436198	https://www.ebi.ac.uk/ena/browser/view/ERZ4436198
TARA_SAMEA4397426_METAG_JEBIGGCL	84.08	0.48	79.67	0.96	75	88.49	0	8	0	d__Bacteria;p__Proteobacteria;c__Alphaproteobacteria;o__Rhodobacterales;f__Rhodobacteraceae;g__Planktomarina;s__	gom_000081	1867544	239	11839	74693	0.9141	0.4369	ERZ4435836	https://www.ebi.ac.uk/ena/browser/view/ERZ4435836
TARA_SAMEA4397426_METAG_KFIJMOKM	58.68	0.7	60.53	0.69	57.14	56.83	0.72	3	0	d__Bacteria;p__Proteobacteria;c__Alphaproteobacteria;o__Rhodobacterales;f__Rhodobacteraceae;g__Planktomarina;s__	meta_mOTU_v25_13713	1436419	291	5519	36112	0.9156	0.5262	ERZ4436430	https://www.ebi.ac.uk/ena/browser/view/ERZ4436430
TARA_SAMEA4396424_METAG_POGHPGNP	76.88	0.04	78.94	0.08	50	74.82	0	16	0	d__Bacteria;p__Proteobacteria;c__Alphaproteobacteria;o__Rhodobacterales;f__Rhodobacteraceae;g__Planktomarina;s__Planktomarinasp002698165	meta_mOTU_v25_12959	2045800	231	13757	111762	0.9072	0.4218	ERZ4453202	https://www.ebi.ac.uk/ena/browser/view/ERZ4453202
TARA_SAMEA4398219_METAG_JPOKABPI	94.27	0.17	92.14	0.34	50	96.4	0	17	0	d__Bacteria;p__Proteobacteria;c__Alphaproteobacteria;o__Rhodobacterales;f__Rhodobacteraceae;g__Planktomarina;s__	gom_000081	2240126	103	48129	196332	0.9085	0.4366	ERZ4460014	https://www.ebi.ac.uk/ena/browser/view/ERZ4460014
TARA_SAMEA4397390_METAG_LIIMPECH	93.51	0.02	92.06	0.03	0	94.96	0	18	0	d__Bacteria;p__Proteobacteria;c__Alphaproteobacteria;o__Rhodobacterales;f__Rhodobacteraceae;g__Planktomarina;s__	gom_000081	2146482	76	62343	122288	0.9072	0.4368	ERZ4493428	https://www.ebi.ac.uk/ena/browser/view/ERZ4493428
TARA_SAMEA4397390_METAG_KONFPMPI	75.18	0.38	89.94	0.77	25	60.43	0	13	0	d__Bacteria;p__Proteobacteria;c__Alphaproteobacteria;o__Rhodobacterales;f__Rhodobacteraceae;g__Planktomarina;s__	ref_mOTU_v25_08796	2320540	139	28513	83844	0.889	0.4789	ERZ4517973	https://www.ebi.ac.uk/ena/browser/view/ERZ4517973
TARA_SAMEA4397390_METAG_OJJDELFC	77.02	0.89	75.61	1.06	25	78.42	0.72	9	0	d__Bacteria;p__Proteobacteria;c__Alphaproteobacteria;o__Rhodobacterales;f__Rhodobacteraceae;g__Planktomarina;s__	gom_001314	1759897	148	18061	53851	0.9033	0.4399	ERZ4498862	https://www.ebi.ac.uk/ena/browser/view/ERZ4498862
TARA_SAMEA4397390_METAG_KGDCDIPN	63.1	0	69.38	0	0	56.83	0	3	0	d__Bacteria;p__Proteobacteria;c__Alphaproteobacteria;o__Rhodobacterales;f__Rhodobacteraceae;g__Planktomarina;s__	meta_mOTU_v25_13713	1527817	226	8646	38868	0.9065	0.5259	ERZ4493412	https://www.ebi.ac.uk/ena/browser/view/ERZ4493412
TARA_SAMEA4397903_METAG_CGDPMDGK	94.02	0.37	92.36	0.02	100	95.68	0.72	12	0	d__Bacteria;p__Proteobacteria;c__Alphaproteobacteria;o__Rhodobacterales;f__Rhodobacteraceae;g__Planktomarina;s__	meta_mOTU_v25_13713	2432236	152	25971	78378	0.8989	0.5195	ERZ4474478	https://www.ebi.ac.uk/ena/browser/view/ERZ4474478
TARA_SAMEA4397903_METAG_PBEFKDMC	89.95	1.08	85.66	0.72	60	94.24	1.44	12	0	d__Bacteria;p__Proteobacteria;c__Alphaproteobacteria;o__Rhodobacterales;f__Rhodobacteraceae;g__Planktomarina;s__	gom_000081	2056809	206	16620	117349	0.9126	0.4369	ERZ4427999	https://www.ebi.ac.uk/ena/browser/view/ERZ4427999
TARA_SAMEA4397903_METAG_KAECLNBE	60.16	1.88	66.36	1.6	71.43	53.96	2.16	9	0	d__Bacteria;p__Proteobacteria;c__Alphaproteobacteria;o__Rhodobacterales;f__Rhodobacteraceae;g__Planktomarina;s__		1566695	339	5088	26575	0.9083	0.4821	ERZ4427790	https://www.ebi.ac.uk/ena/browser/view/ERZ4427790
TARA_SAMEA4398370_METAG_BHIOPPFJ	94.81	0	93.22	0	0	96.4	0	16	0	d__Bacteria;p__Proteobacteria;c__Alphaproteobacteria;o__Rhodobacterales;f__Rhodobacteraceae;g__Planktomarina;s__	gom_000081	2137950	66	72130	198670	0.9022	0.437	ERZ4489290	https://www.ebi.ac.uk/ena/browser/view/ERZ4489290
TARA_SAMEA4398009_METAG_KFDHDLHA	91.02	0	90.68	0	0	91.37	0	14	0	d__Bacteria;p__Proteobacteria;c__Alphaproteobacteria;o__Rhodobacterales;f__Rhodobacteraceae;g__Planktomarina;s__	meta_mOTU_v25_13713	2254811	141	24641	108758	0.9014	0.5221	ERZ4496779	https://www.ebi.ac.uk/ena/browser/view/ERZ4496779
TARA_SAMEA4397798_METAG_MDFHKJJK	95.18	0.2	95.4	0.41	100	94.96	0	15	0	d__Bacteria;p__Proteobacteria;c__Alphaproteobacteria;o__Rhodobacterales;f__Rhodobacteraceae;g__Planktomarina;s__	meta_mOTU_v25_13713	2548608	111	49318	124758	0.9007	0.5175	ERZ4517590	https://www.ebi.ac.uk/ena/browser/view/ERZ4517590
TARA_SAMEA4397101_METAG_HNJMAKPE	87.5	0.02	92.26	0.03	0	82.73	0	16	1	d__Bacteria;p__Proteobacteria;c__Alphaproteobacteria;o__Rhodobacterales;f__Rhodobacteraceae;g__Planktomarina;s__	gom_000081	2223147	76	63973	147245	0.9074	0.438	ERZ4472114	https://www.ebi.ac.uk/ena/browser/view/ERZ4472114
TARA_SAMEA4397311_METAG_NGBFAPNO	94	0	92.33	0	0	95.68	0	16	0	d__Bacteria;p__Proteobacteria;c__Alphaproteobacteria;o__Rhodobacterales;f__Rhodobacteraceae;g__Planktomarina;s__	gom_000081	2108039	63	72363	207627	0.9096	0.437	ERZ4454974	https://www.ebi.ac.uk/ena/browser/view/ERZ4454974
TARA_SAMEA4397311_METAG_ALJCCPPC	76.92	0.98	89.81	0.51	66.67	64.03	1.44	12	0	d__Bacteria;p__Proteobacteria;c__Alphaproteobacteria;o__Rhodobacterales;f__Rhodobacteraceae;g__Planktomarina;s__	ref_mOTU_v25_08796	2332391	131	39376	136344	0.8939	0.4786	ERZ4431277	https://www.ebi.ac.uk/ena/browser/view/ERZ4431277
TARA_SAMEA4397311_METAG_LDJEFKPI	72.24	0.15	71.81	0.3	0	72.66	0	10	0	d__Bacteria;p__Proteobacteria;c__Alphaproteobacteria;o__Rhodobacterales;f__Rhodobacteraceae;g__Planktomarina;s__	gom_001314	1648738	133	21236	78093	0.9085	0.4414	ERZ4479653	https://www.ebi.ac.uk/ena/browser/view/ERZ4479653
TARA_SAMEA4397311_METAG_AIBMOIOG	65.14	0	71.28	0	0	58.99	0	6	0	d__Bacteria;p__Proteobacteria;c__Alphaproteobacteria;o__Rhodobacterales;f__Rhodobacteraceae;g__Planktomarina;s__	meta_mOTU_v25_13713	1643940	247	8701	35929	0.9022	0.5242	ERZ4479765	https://www.ebi.ac.uk/ena/browser/view/ERZ4479765
TARA_SAMEA4397311_METAG_JGNHCJML	28.18	0	56.35	0	0	0	0	10	0	d__Bacteria;p__Proteobacteria;c__Alphaproteobacteria;o__Rhodobacterales;f__Rhodobacteraceae;g__Planktomarina;s__	gom_001301	1561309	255	7650	35592	0.8856	0.4888	ERZ4479449	https://www.ebi.ac.uk/ena/browser/view/ERZ4479449
TARA_SAMEA4398176_METAG_MHCPDBIL	94.89	0.02	93.38	0.03	0	96.4	0	17	0	d__Bacteria;p__Proteobacteria;c__Alphaproteobacteria;o__Rhodobacterales;f__Rhodobacteraceae;g__Planktomarina;s__	gom_000081	2248128	69	56852	165412	0.9065	0.4371	ERZ4485230	https://www.ebi.ac.uk/ena/browser/view/ERZ4485230
TARA_SAMEA4398176_METAG_NAJEPDEF	72.48	0.46	81.65	0.91	100	63.31	0	11	0	d__Bacteria;p__Proteobacteria;c__Alphaproteobacteria;o__Rhodobacterales;f__Rhodobacteraceae;g__Planktomarina;s__		1928316	305	8280	69654	0.9046	0.4832	ERZ4503236	https://www.ebi.ac.uk/ena/browser/view/ERZ4503236
TARA_SAMEA4398176_METAG_KBLJIPHN	61.18	0.15	67.68	0.3	100	54.68	0	6	0	d__Bacteria;p__Proteobacteria;c__Alphaproteobacteria;o__Rhodobacterales;f__Rhodobacteraceae;g__Planktomarina;s__	meta_mOTU_v25_13713	1525604	270	6569	31756	0.9138	0.5272	ERZ4469161	https://www.ebi.ac.uk/ena/browser/view/ERZ4469161
TARA_SAMEA4397355_METAG_CDAPHDHK	66.49	1.65	63.92	1.14	62.5	69.06	2.16	6	0	d__Bacteria;p__Proteobacteria;c__Alphaproteobacteria;o__Rhodobacterales;f__Rhodobacteraceae;g__Planktomarina;s__		1397510	316	4651	22331	0.9168	0.4382	ERZ4437502	https://www.ebi.ac.uk/ena/browser/view/ERZ4437502
TARA_SAMEA4398067_METAG_LMAALFFI	88.19	0.02	86.45	0.04	100	89.93	0	13	0	d__Bacteria;p__Proteobacteria;c__Alphaproteobacteria;o__Rhodobacterales;f__Rhodobacteraceae;g__Planktomarina;s__	ref_mOTU_v25_01070	2149028	188	17076	77561	0.9026	0.5232	ERZ4502736	https://www.ebi.ac.uk/ena/browser/view/ERZ4502736
TARA_SAMEA4397569_METAG_DJNJDGHF	79.32	0.2	92.44	0.41	50	66.19	0	13	0	d__Bacteria;p__Proteobacteria;c__Alphaproteobacteria;o__Rhodobacterales;f__Rhodobacteraceae;g__Planktomarina;s__	ref_mOTU_v25_08796	2378276	117	33500	111645	0.8909	0.4781	ERZ4442177	https://www.ebi.ac.uk/ena/browser/view/ERZ4442177
TARA_SAMEA4397569_METAG_KIKNJMDN	94.24	0.02	92.09	0.03	0	96.4	0	17	0	d__Bacteria;p__Proteobacteria;c__Alphaproteobacteria;o__Rhodobacterales;f__Rhodobacteraceae;g__Planktomarina;s__	gom_000081	2161240	76	51926	179805	0.905	0.4368	ERZ4458587	https://www.ebi.ac.uk/ena/browser/view/ERZ4458587
TARA_SAMEA4397569_METAG_GIFCOLFB	32.33	0	64.66	0	0	0	0	9	0	d__Bacteria;p__Proteobacteria;c__Alphaproteobacteria;o__Rhodobacterales;f__Rhodobacteraceae;g__Planktomarina;s__	meta_mOTU_v25_13713	1665801	197	12419	60056	0.8971	0.527	ERZ4435889	https://www.ebi.ac.uk/ena/browser/view/ERZ4435889
TARA_SAMEA4398413_METAG_LPCJGCOE	83.46	1.2	80.59	0.96	83.33	86.33	1.44	14	0	d__Bacteria;p__Proteobacteria;c__Alphaproteobacteria;o__Rhodobacterales;f__Rhodobacteraceae;g__Planktomarina;s__	gom_000081	1830303	273	8897	61975	0.9156	0.4375	ERZ4430693	https://www.ebi.ac.uk/ena/browser/view/ERZ4430693
TARA_SAMEA4396538_METAG_GIGKEHFN	94.93	0.02	93.46	0.03	0	96.4	0	16	0	d__Bacteria;p__Proteobacteria;c__Alphaproteobacteria;o__Rhodobacterales;f__Rhodobacteraceae;g__Planktomarina;s__	gom_000081	2181742	71	72163	165166	0.9042	0.437	ERZ4507408	https://www.ebi.ac.uk/ena/browser/view/ERZ4507408
TARA_SAMEA4396538_METAG_HNKNJLIB	84.72	0.36	88.14	0.71	75	81.29	0	11	0	d__Bacteria;p__Proteobacteria;c__Alphaproteobacteria;o__Rhodobacterales;f__Rhodobacteraceae;g__Planktomarina;s__	gom_001301	2073784	245	12069	51977	0.9017	0.484	ERZ4489148	https://www.ebi.ac.uk/ena/browser/view/ERZ4489148
TARA_SAMEA4397649_METAG_FEHKBCJA	94.66	0.02	92.93	0.03	0	96.4	0	16	0	d__Bacteria;p__Proteobacteria;c__Alphaproteobacteria;o__Rhodobacterales;f__Rhodobacteraceae;g__Planktomarina;s__	gom_000081	2184387	110	42907	115242	0.909	0.4371	ERZ4475893	https://www.ebi.ac.uk/ena/browser/view/ERZ4475893
TARA_SAMEA4397649_METAG_LIHCEAEE	72.5	0.23	84.57	0.46	100	60.43	0	8	0	d__Bacteria;p__Proteobacteria;c__Alphaproteobacteria;o__Rhodobacterales;f__Rhodobacteraceae;g__Planktomarina;s__	ref_mOTU_v25_08796	2157631	228	13575	55552	0.8991	0.4796	ERZ4536356	https://www.ebi.ac.uk/ena/browser/view/ERZ4536356
TARA_SAMEA4398341_METAG_NFOOLMGP	94.93	0.02	93.45	0.03	0	96.4	0	16	0	d__Bacteria;p__Proteobacteria;c__Alphaproteobacteria;o__Rhodobacterales;f__Rhodobacteraceae;g__Planktomarina;s__	gom_000081	2167935	84	49903	146453	0.9052	0.4373	ERZ4460903	https://www.ebi.ac.uk/ena/browser/view/ERZ4460903
TARA_SAMEA4398247_METAG_JHLNHDBE	94.92	0.02	93.43	0.03	0	96.4	0	19	0	d__Bacteria;p__Proteobacteria;c__Alphaproteobacteria;o__Rhodobacterales;f__Rhodobacteraceae;g__Planktomarina;s__	gom_000081	2298924	73	70328	146458	0.9067	0.4387	ERZ4475524	https://www.ebi.ac.uk/ena/browser/view/ERZ4475524
TARA_SAMEA4398247_METAG_CCHKOKOM	62.88	0.42	58.13	0.84	100	67.63	0	6	0	d__Bacteria;p__Proteobacteria;c__Alphaproteobacteria;o__Rhodobacterales;f__Rhodobacteraceae;g__Planktomarina;s__		1383887	370	3920	15838	0.9119	0.4843	ERZ4451872	https://www.ebi.ac.uk/ena/browser/view/ERZ4451872
BGEO_SAMN07136483_METAG_ONBEHCJO	59.32	0.01	50.28	0.02	100	68.35	0	8	0	d__Bacteria;p__Proteobacteria;c__Alphaproteobacteria;o__Rhodobacterales;f__Rhodobacteraceae;g__Planktomarina;s__		1087725	302	3643	17094	0.9306	0.4458	ERZ4475159	https://www.ebi.ac.uk/ena/browser/view/ERZ4475159
BGEO_SAMN07136937_METAG_ALPGGBFO	89.94	1.02	87.08	1.32	14.29	92.81	0.72	16	0	d__Bacteria;p__Proteobacteria;c__Alphaproteobacteria;o__Rhodobacterales;f__Rhodobacteraceae;g__Planktomarina;s__Planktomarinasp002698165	meta_mOTU_v25_12959	2601395	157	39894	127109	0.8991	0.4219	ERZ4452234	https://www.ebi.ac.uk/ena/browser/view/ERZ4452234
BGEO_SAMN07136961_METAG_IAEADPKL	87.6	1.65	85.27	1.14	11.11	89.93	2.16	16	0	d__Bacteria;p__Proteobacteria;c__Alphaproteobacteria;o__Rhodobacterales;f__Rhodobacteraceae;g__Planktomarina;s__Planktomarinasp002698165	meta_mOTU_v25_12959	2384085	181	23337	84649	0.8954	0.4207	ERZ4480995	https://www.ebi.ac.uk/ena/browser/view/ERZ4480995
BGEO_SAMN07136487_METAG_EJNJALDO	48.26	2.26	43.28	1.63	12.5	53.24	2.88	5	0	d__Bacteria;p__Proteobacteria;c__Alphaproteobacteria;o__Rhodobacterales;f__Rhodobacteraceae;g__Planktomarina;s__		937373	331	2957	13956	0.9189	0.4351	ERZ4435594	https://www.ebi.ac.uk/ena/browser/view/ERZ4435594
BGEO_SAMN07136957_METAG_NFGNLBKL	70.07	1.88	67.49	2.32	42.86	72.66	1.44	8	0	d__Bacteria;p__Proteobacteria;c__Alphaproteobacteria;o__Rhodobacterales;f__Rhodobacteraceae;g__Planktomarina;s__Planktomarinasp002698165		1912478	413	5384	21186	0.9118	0.4165	ERZ4447177	https://www.ebi.ac.uk/ena/browser/view/ERZ4447177
BGEO_SAMN07136944_METAG_NCPLNLPG	68.67	10.18	61.79	8.13	9.68	75.54	12.23	7	0	d__Bacteria;p__Proteobacteria;c__Alphaproteobacteria;o__Rhodobacterales;f__Rhodobacteraceae;g__Planktomarina;s__Planktomarinasp002698165		2215580	555	4238	27267	0.9241	0.422	ERZ4518072	https://www.ebi.ac.uk/ena/browser/view/ERZ4518072
BGEO_SAMN07136484_METAG_PJJOICPB	84.63	4.58	83.65	2.68	16.67	85.61	6.47	13	0	d__Bacteria;p__Proteobacteria;c__Alphaproteobacteria;o__Rhodobacterales;f__Rhodobacteraceae;g__Planktomarina;s__	gom_000081	2092259	357	8106	36992	0.9157	0.4379	ERZ4471802	https://www.ebi.ac.uk/ena/browser/view/ERZ4471802
BGEO_SAMN07136485_METAG_IANJLJAD	61.06	0.88	58.09	1.04	16.67	64.03	0.72	9	0	d__Bacteria;p__Proteobacteria;c__Alphaproteobacteria;o__Rhodobacterales;f__Rhodobacteraceae;g__Planktomarina;s__		1474699	379	4267	15478	0.9156	0.438	ERZ4439539	https://www.ebi.ac.uk/ena/browser/view/ERZ4439539
BGEO_SAMN07136921_METAG_ELHFCOPJ	60.81	1.83	52.56	2.22	42.86	69.06	1.44	11	0	d__Bacteria;p__Proteobacteria;c__Alphaproteobacteria;o__Rhodobacterales;f__Rhodobacteraceae;g__Planktomarina;s__Planktomarinasp002698165		1668313	421	4174	19980	0.9185	0.4257	ERZ4508830	https://www.ebi.ac.uk/ena/browser/view/ERZ4508830
BGEO_SAMN07136958_METAG_LCKAOADD	57.47	1.68	57.4	1.92	21.43	57.55	1.44	8	0	d__Bacteria;p__Proteobacteria;c__Alphaproteobacteria;o__Rhodobacterales;f__Rhodobacteraceae;g__Planktomarina;s__Planktomarinasp002698165	meta_mOTU_v25_12959	1648227	390	4503	22994	0.9124	0.4168	ERZ4459513	https://www.ebi.ac.uk/ena/browser/view/ERZ4459513
BGEO_SAMN07136681_METAG_CCFDMHKL	81.64	0.53	75.52	1.06	50	87.77	0	14	0	d__Bacteria;p__Proteobacteria;c__Alphaproteobacteria;o__Rhodobacterales;f__Rhodobacteraceae;g__Planktomarina;s__	gom_000082	2006725	223	14032	85455	0.8975	0.4373	ERZ4521983	https://www.ebi.ac.uk/ena/browser/view/ERZ4521983
BGEO_SAMN07136680_METAG_BJMMEGHE	75.92	2.58	71.27	0.85	55.56	80.58	4.32	13	0	d__Bacteria;p__Proteobacteria;c__Alphaproteobacteria;o__Rhodobacterales;f__Rhodobacteraceae;g__Planktomarina;s__	gom_000082	1966024	315	8553	47544	0.909	0.4372	ERZ4511824	https://www.ebi.ac.uk/ena/browser/view/ERZ4511824
BGEO_SAMN07136938_METAG_BELAMJIN	87	5.34	84.79	4.93	18.18	89.21	5.76	15	0	d__Bacteria;p__Proteobacteria;c__Alphaproteobacteria;o__Rhodobacterales;f__Rhodobacteraceae;g__Planktomarina;s__Planktomarinasp002698165	meta_mOTU_v25_12959	2719779	321	13373	71059	0.909	0.4188	ERZ4441903	https://www.ebi.ac.uk/ena/browser/view/ERZ4441903
BGEO_SAMN07136954_METAG_CGJCDEMM	71.97	2.86	62.65	1.39	14.29	81.29	4.32	8	0	d__Bacteria;p__Proteobacteria;c__Alphaproteobacteria;o__Rhodobacterales;f__Rhodobacteraceae;g__Planktomarina;s__Planktomarinasp002698165	meta_mOTU_v25_12959	1910463	429	4772	41773	0.9179	0.4234	ERZ4501345	https://www.ebi.ac.uk/ena/browser/view/ERZ4501345
NSEA_SAMEA5403686_METAG_20100408B26G1	61.03	3.07	68.09	1.81	57.14	53.96	4.32	13	0	d__Bacteria;p__Proteobacteria;c__Alphaproteobacteria;o__Rhodobacterales;f__Rhodobacteraceae;g__Planktomarina;s__		1517734	285	5670	23701	0.917	0.5409	ERZ813378	https://www.ebi.ac.uk/ena/browser/view/ERZ813378
NSEA_SAMEA5404052_METAG_20100511B77G0	99.17	0.38	98.34	0.04	0	100	0.72	20	1	d__Bacteria;p__Proteobacteria;c__Alphaproteobacteria;o__Rhodobacterales;f__Rhodobacteraceae;g__Planktomarina;s__Planktomarina		2554218	98	41740	174072	0.9235	0.5521	ERZ813749	https://www.ebi.ac.uk/ena/browser/view/ERZ813749
NSEA_SAMEA5405177_METAG_20110523B15G2	52.2	5.4	55.48	4.33	91.67	48.92	6.47	12	0	d__Bacteria;p__Proteobacteria;c__Alphaproteobacteria;o__Rhodobacterales;f__Rhodobacteraceae;g__Planktomarina;s__		1395930	211	7954	32778	0.9028	0.5328	ERZ814898	https://www.ebi.ac.uk/ena/browser/view/ERZ814898
NSEA_SAMEA5405941_METAG_20120503B5G4	74.29	0.49	80.96	0.98	8.33	67.63	0	16	0	d__Bacteria;p__Proteobacteria;c__Alphaproteobacteria;o__Rhodobacterales;f__Rhodobacteraceae;g__Planktomarina;s__		2180819	133	30222	105180	0.898	0.5322	ERZ815703	https://www.ebi.ac.uk/ena/browser/view/ERZ815703
NSEA_SAMEA5406059_METAG_20120510B64G1	91	0.61	88.47	1.22	60	93.53	0	18	0	d__Bacteria;p__Proteobacteria;c__Alphaproteobacteria;o__Rhodobacterales;f__Rhodobacteraceae;g__Planktomarina;s__		2511163	185	24576	139545	0.9099	0.4412	ERZ815825	https://www.ebi.ac.uk/ena/browser/view/ERZ815825
NSEA_SAMEA5407188_METAG_20160512B7G10	96.74	0.1	95.63	0.2	0	97.84	0	19	0	d__Bacteria;p__Proteobacteria;c__Alphaproteobacteria;o__Rhodobacterales;f__Rhodobacteraceae;g__Planktomarina;s__		3018224	83	114268	310510	0.8887	0.5123	ERZ817059	https://www.ebi.ac.uk/ena/browser/view/ERZ817059
ANT28_SAMPLE296_METAG_DEDBPABB	39.16	0	27.63	0	0	50.7	0	8	0	d__Bacteria;p__Proteobacteria;c__Alphaproteobacteria;o__Rhodobacterales;f__Rhodobacteraceae;g__Planktomarina;s__		511278	10	146931	149092	0.9022	0.441
ANT28_SAMPLE179_METAG_GFLMGMCF	79.62	9.05	83.19	9.65	21.82	76.06	8.45	6	0	d__Bacteria;p__Proteobacteria;c__Alphaproteobacteria;o__Rhodobacterales;f__Rhodobacteraceae;g__Planktomarina;s__		2449274	297	12284	75294	0.8877	0.4569
ANT28_SAMPLE287_METAG_KECOHALH	52.89	3.39	52.26	2.55	18.75	53.52	4.23	2	0	d__Bacteria;p__Proteobacteria;c__Alphaproteobacteria;o__Rhodobacterales;f__Rhodobacteraceae;g__Planktomarina;s__		1476923	337	4390	28073	0.9125	0.4639
ANT28_SAMPLE241_METAG_IBNIABBM	71.32	3.18	76.43	4.94	64.52	66.2	1.41	12	0	d__Bacteria;p__Proteobacteria;c__Alphaproteobacteria;o__Rhodobacterales;f__Rhodobacteraceae;g__Planktomarina;s__		2323102	308	11134	51703	0.8636	0.4636
TARA_SAMEA2621423_METAG_PDAPMCIG	65.74	0	58.11	0	0	73.38	0	6	0	d__Bacteria;p__Proteobacteria;c__Alphaproteobacteria;o__Rhodobacterales;f__Rhodobacteraceae;g__Planktomarina;s__Planktomarinasp000981705		1580487	57	42626	141769	0.8992	0.4867	ERZ4460567	https://www.ebi.ac.uk/ena/browser/view/ERZ4460567
TARA_SAMEA2621401_METAG_CIICLIEK	53.25	0.42	56.14	0.13	100	50.36	0.72	6	0	d__Bacteria;p__Proteobacteria;c__Alphaproteobacteria;o__Rhodobacterales;f__Rhodobacteraceae;g__Planktomarina;s__		1353825	234	7291	116495	0.8948	0.4569	ERZ4457234	https://www.ebi.ac.uk/ena/browser/view/ERZ4457234
TARA_SAMEA2621487_METAG_PAGNOHCM	54.36	0	49.73	0	0	58.99	0	7	0	d__Bacteria;p__Proteobacteria;c__Alphaproteobacteria;o__Rhodobacterales;f__Rhodobacteraceae;g__Planktomarina;s__		1100231	69	33937	101045	0.896	0.4614	ERZ4510896	https://www.ebi.ac.uk/ena/browser/view/ERZ4510896
TARA_SAMEA2622219_METAG_IGKAEOCJ	28.06	0.61	56.13	1.22	75	0	0	7	0	d__Bacteria;p__Proteobacteria;c__Alphaproteobacteria;o__Rhodobacterales;f__Rhodobacteraceae;g__Planktomarina;s__Planktomarinasp002698165		1484601	333	4900	30378	0.9157	0.424	ERZ4482988	https://www.ebi.ac.uk/ena/browser/view/ERZ4482988
TARA_SAMEA4397516_METAG_FGBONFPL	88.9	0.36	91.47	0	0	86.33	0.72	14	0	d__Bacteria;p__Proteobacteria;c__Alphaproteobacteria;o__Rhodobacterales;f__Rhodobacteraceae;g__Planktomarina;s__	meta_mOTU_v25_13713	2277161	113	41740	86205	0.8992	0.5221	ERZ4461219	https://www.ebi.ac.uk/ena/browser/view/ERZ4461219
TARA_SAMEA4397239_METAG_DGEKPGED	71.42	0	84.56	0	0	58.27	0	14	0	d__Bacteria;p__Proteobacteria;c__Alphaproteobacteria;o__Rhodobacterales;f__Rhodobacteraceae;g__Planktomarina;s__	ref_mOTU_v25_08796	2059659	87	41991	111340	0.891	0.4795	ERZ4449543	https://www.ebi.ac.uk/ena/browser/view/ERZ4449543
TARA_SAMEA4397930_METAG_FDOALGEH	90.42	0	91.63	0	0	89.21	0	15	0	d__Bacteria;p__Proteobacteria;c__Alphaproteobacteria;o__Rhodobacterales;f__Rhodobacteraceae;g__Planktomarina;s__	meta_mOTU_v25_13713	2249134	151	24462	106159	0.9097	0.5231	ERZ4518068	https://www.ebi.ac.uk/ena/browser/view/ERZ4518068
TARA_SAMEA4397756_METAG_HEBEAGJM	49.74	0.28	46.25	0.56	66.67	53.24	0	3	0	d__Bacteria;p__Proteobacteria;c__Alphaproteobacteria;o__Rhodobacterales;f__Rhodobacteraceae;g__Planktomarina;s__		955358	263	3720	16960	0.9173	0.4371	ERZ4446256	https://www.ebi.ac.uk/ena/browser/view/ERZ4446256
TARA_SAMEA4398296_METAG_NBGJGHDC	66.54	0	76.26	0	0	56.83	0	9	0	d__Bacteria;p__Proteobacteria;c__Alphaproteobacteria;o__Rhodobacterales;f__Rhodobacteraceae;g__Planktomarina;s__	meta_mOTU_v25_13713	1749267	257	9322	41230	0.9012	0.5248	ERZ4438842	https://www.ebi.ac.uk/ena/browser/view/ERZ4438842
TARA_SAMEA4398296_METAG_JCDKDMMJ	61.38	0.36	68.07	0	0	54.68	0.72	13	0	d__Bacteria;p__Proteobacteria;c__Alphaproteobacteria;o__Rhodobacterales;f__Rhodobacteraceae;g__Planktomarina;s__	gom_001301	1673749	342	5539	21414	0.9027	0.4862	ERZ4469014	https://www.ebi.ac.uk/ena/browser/view/ERZ4469014
TARA_SAMEA4397196_METAG_LEBFBDKM	76.69	0.1	74.25	0.21	100	79.14	0	6	0	d__Bacteria;p__Proteobacteria;c__Alphaproteobacteria;o__Rhodobacterales;f__Rhodobacteraceae;g__Planktomarina;s__	gom_000204	1778673	220	13133	70425	0.8941	0.4588	ERZ4522176	https://www.ebi.ac.uk/ena/browser/view/ERZ4522176
TARA_SAMEA4397196_METAG_GKPNNIFJ	25.08	0.86	50.16	1.72	0	0	0	4	0	d__Bacteria;p__Proteobacteria;c__Alphaproteobacteria;o__Rhodobacterales;f__Rhodobacteraceae;g__Planktomarina;s__	meta_mOTU_v25_13713	1404739	274	5925	29599	0.9124	0.5273	ERZ4476462	https://www.ebi.ac.uk/ena/browser/view/ERZ4476462
TARA_SAMEA4397983_METAG_IBKDAHNG	54.14	0.94	54.31	0.44	66.67	53.96	1.44	7	0	d__Bacteria;p__Proteobacteria;c__Alphaproteobacteria;o__Rhodobacterales;f__Rhodobacteraceae;g__Planktomarina;s__		1364399	348	4203	26866	0.9175	0.5238	ERZ4517718	https://www.ebi.ac.uk/ena/browser/view/ERZ4517718
TARA_SAMEA4398094_METAG_KAIHMEFI	78.76	0	86.3	0	0	71.22	0	13	0	d__Bacteria;p__Proteobacteria;c__Alphaproteobacteria;o__Rhodobacterales;f__Rhodobacteraceae;g__Planktomarina;s__	meta_mOTU_v25_13713	2162877	168	20028	79807	0.9027	0.5238	ERZ4438311	https://www.ebi.ac.uk/ena/browser/view/ERZ4438311
TARA_SAMEA4398150_METAG_LEJLIOPO	70.66	1.05	72.96	1.38	66.67	68.35	0.72	7	0	d__Bacteria;p__Proteobacteria;c__Alphaproteobacteria;o__Rhodobacterales;f__Rhodobacteraceae;g__Planktomarina;s__	meta_mOTU_v25_13713	1763106	321	6592	39355	0.9138	0.5241	ERZ4504571	https://www.ebi.ac.uk/ena/browser/view/ERZ4504571
TARA_SAMEA4397842_METAG_AGACCHCI	90.36	0	89.36	0	0	91.37	0	12	0	d__Bacteria;p__Proteobacteria;c__Alphaproteobacteria;o__Rhodobacterales;f__Rhodobacteraceae;g__Planktomarina;s__	meta_mOTU_v25_13713	2200779	151	23839	115379	0.8987	0.5226	ERZ4512353	https://www.ebi.ac.uk/ena/browser/view/ERZ4512353
TARA_SAMEA4398219_METAG_OCFIHFBO	55.64	0.19	60.92	0.38	100	50.36	0	3	0	d__Bacteria;p__Proteobacteria;c__Alphaproteobacteria;o__Rhodobacterales;f__Rhodobacteraceae;g__Planktomarina;s__		1351243	307	4799	19452	0.923	0.5268	ERZ4469110	https://www.ebi.ac.uk/ena/browser/view/ERZ4469110
TARA_SAMEA4397390_METAG_FIPOGLEB	27.58	0	55.17	0	0	0	0	11	0	d__Bacteria;p__Proteobacteria;c__Alphaproteobacteria;o__Rhodobacterales;f__Rhodobacteraceae;g__Planktomarina;s__	gom_001301	1564014	272	7059	28963	0.8854	0.4867	ERZ4519365	https://www.ebi.ac.uk/ena/browser/view/ERZ4519365
TARA_SAMEA4398370_METAG_PNAFCEKL	64.25	0.3	65.19	0.61	100	63.31	0	6	0	d__Bacteria;p__Proteobacteria;c__Alphaproteobacteria;o__Rhodobacterales;f__Rhodobacteraceae;g__Planktomarina;s__	meta_mOTU_v25_12544	1748673	283	7660	45805	0.9019	0.4589	ERZ4489172	https://www.ebi.ac.uk/ena/browser/view/ERZ4489172
TARA_SAMEA4397311_METAG_GFPMGGCA	49.34	0.4	52.63	0.79	100	46.04	0	3	0	d__Bacteria;p__Proteobacteria;c__Alphaproteobacteria;o__Rhodobacterales;f__Rhodobacteraceae;g__Planktomarina;s__		1283937	292	4944	17798	0.9035	0.4574	ERZ4447306	https://www.ebi.ac.uk/ena/browser/view/ERZ4447306
TARA_SAMEA4397472_METAG_LMGDGBPA	79.29	0	93.83	0	0	64.75	0	18	0	d__Bacteria;p__Proteobacteria;c__Alphaproteobacteria;o__Rhodobacterales;f__Rhodobacteraceae;g__Planktomarina;s__	meta_mOTU_v25_13713	2385444	59	73480	131994	0.9025	0.5207	ERZ4495163	https://www.ebi.ac.uk/ena/browser/view/ERZ4495163
TARA_SAMEA4396538_METAG_CAOPAICI	83.88	0.02	81.44	0.04	100	86.33	0	9	0	d__Bacteria;p__Proteobacteria;c__Alphaproteobacteria;o__Rhodobacterales;f__Rhodobacteraceae;g__Planktomarina;s__	gom_000204	2077534	183	18220	128295	0.8925	0.4583	ERZ4489255	https://www.ebi.ac.uk/ena/browser/view/ERZ4489255
TARA_SAMEA4396538_METAG_DPAEKJAN	51.66	0.2	55.85	0.41	50	47.48	0	3	0	d__Bacteria;p__Proteobacteria;c__Alphaproteobacteria;o__Rhodobacterales;f__Rhodobacteraceae;g__Planktomarina;s__		1238861	325	3849	17379	0.915	0.5208	ERZ4436502	https://www.ebi.ac.uk/ena/browser/view/ERZ4436502
TARA_SAMEA4397649_METAG_ALFICBCN	82.94	0.95	88.18	0.46	100	77.7	1.44	11	0	d__Bacteria;p__Proteobacteria;c__Alphaproteobacteria;o__Rhodobacterales;f__Rhodobacteraceae;g__Planktomarina;s__	meta_mOTU_v25_13713	2139246	170	20482	60579	0.907	0.5237	ERZ4451113	https://www.ebi.ac.uk/ena/browser/view/ERZ4451113
TARA_SAMEA4398341_METAG_BKNJCFML	53.22	0.72	57.51	0.71	100	48.92	0.72	4	0	d__Bacteria;p__Proteobacteria;c__Alphaproteobacteria;o__Rhodobacterales;f__Rhodobacteraceae;g__Planktomarina;s__	meta_mOTU_v25_13713	1289503	323	4110	15633	0.9149	0.5251	ERZ4511673	https://www.ebi.ac.uk/ena/browser/view/ERZ4511673
BGEO_SAMN07136681_METAG_LFBFGDIG	70.31	2.18	69.39	2.92	9.52	71.22	1.44	7	0	d__Bacteria;p__Proteobacteria;c__Alphaproteobacteria;o__Rhodobacterales;f__Rhodobacteraceae;g__Planktomarina;s__	gom_000204	2299661	534	4697	25280	0.8891	0.4577	ERZ4519270	https://www.ebi.ac.uk/ena/browser/view/ERZ4519270
NSEA_SAMEA5406019_METAG_20120510B27G1	55.39	1.73	61.14	2.74	50	49.64	0.72	11	0	d__Bacteria;p__Proteobacteria;c__Alphaproteobacteria;o__Rhodobacterales;f__Rhodobacteraceae;g__Planktomarina;s__		1932165	432	4674	18256	0.8847	0.4534	ERZ815784	https://www.ebi.ac.uk/ena/browser/view/ERZ815784

## Sheet: Table S2
Table S2: Basic sequencing and genomic information of 87 analysed RCA MAGs/genomes (82 MAGs and 5 genomes from isolates) and locations where the metagenomic samples and isolates were collected
Genus	Species	Original Genome/MAG Name	Genome/MAG Name	Representative Genome	mOTUs	Mean Completeness	Mean Contamination	Raw Genomesize(bp)	Estimated Genome Size (bp)	G+C Content	Contig	Coding density	CDS	latitude (°N)	longitude (°E)	Depth	Ocean
Planktomarina	speciesC1	TARA_SAMEA4396538_METAG_HNKNJLIB	C1-1	TRUE	gom_001301	84.72	0.36	2073784	2.43745e+06	0.484	245	0.9017	1937	67.141	0.2355	EPI	Arctic Ocean
		TARA_SAMEA4397426_METAG_AOFPBGIH	C1-2	FALSE		74.34	0.95	1741342	2.31285e+06	0.4871	245	0.9049	1599	-47.2007	-57.9446	EPI	South-west Atlantic Ocean
		TARA_SAMEA2621423_METAG_HMANLLPI	C1-3	FALSE		73.7	0.44	1916406	2.58485e+06	0.4858	237	0.9033	1728	77.1604	73.2057	EPI	Arctic Ocean
	speciesC2	ANT28_SAMPLE241_METAG_IBNIABBM	C2-1	TRUE		71.32	3.18	2323102	3.11826e+06	0.4636	308	0.8636	2122	-61.244	-55.074	EPI	Southern Ocean
	speciesC3	TARA_SAMEA4397842_METAG_AGACCHCI	C3-1	FALSE	meta_mOTU_v25_13713	90.36	0	2200779	2.43557e+06	0.5226	151	0.8987	2096	73.3833	-168.133	EPI	Arctic Ocean
		TARA_SAMEA4398009_METAG_KFDHDLHA	C3-2	FALSE		91.02	0	2254811	2.47727e+06	0.5221	141	0.9014	2141	74.2987	-85.7806	EPI	Arctic Ocean
		TARA_SAMEA4397903_METAG_CGDPMDGK	C3-3	FALSE		94.02	0.37	2432236	2.57679e+06	0.5195	152	0.8989	2322	73.3275	-168.814	EPI	Arctic Ocean
		TARA_SAMEA4397611_METAG_JFICBANG	C3-4	FALSE		72.09	0.15	1734656	2.40124e+06	0.5263	227	0.9015	1625	78.3555	91.6084	EPI	Arctic Ocean
		TARA_SAMEA4398094_METAG_KAIHMEFI	C3-5	FALSE		78.76	0	2162877	2.74616e+06	0.5238	168	0.9027	2022	72.4693	-71.892	EPI	Arctic Ocean
		TARA_SAMEA4398067_METAG_LMAALFFI	C3-6	FALSE		88.19	0.02	2149028	2.43626e+06	0.5232	188	0.9026	2021	74.3386	-85.6208	EPI	Baffin Bay
		TARA_SAMEA4397649_METAG_ALFICBCN	C3-7	FALSE		82.94	0.95	2139246	2.55006e+06	0.5237	170	0.907	2032	77.9028	117.154	EPI	Arctic Ocean
		TARA_SAMEA4397516_METAG_FGBONFPL	C3-8	FALSE		88.9	0.36	2277161	2.55116e+06	0.5221	113	0.8992	2171	74.8283	76.2096	EPI	Arctic Ocean
		TARA_SAMEA4397472_METAG_LMGDGBPA	C3-9	FALSE		79.29	0	2385444	3.00851e+06	0.5207	59	0.9025	2288	74.8023	76.1478	EPI	Arctic Ocean
		TARA_SAMEA4397798_METAG_MDFHKJJK	C3-10	FALSE		95.18	0.2	2548608	2.67206e+06	0.5175	111	0.9007	2448	71.0704	174.992	EPI	Arctic Ocean
		NSEA_SAMEA5407188_METAG_20160512B7G10	C3-11	TRUE		96.74	0.1	3018224	3.11671e+06	0.5123	83	0.8887	2942	54.18	7.9	EPI	North Sea
		TARA_SAMEA4397930_METAG_FDOALGEH	C3-12	FALSE		90.42	0	2249134	2.48743e+06	0.5231	151	0.9097	2130	71.8895	-154.91	EPI	Arctic Ocean
		TARA_SAMEA2621423_METAG_IGMJFLMF	C3-13	FALSE		81.18	0	2302542	2.83634e+06	0.5138	66	0.8896	2267	-47.2007	-57.9446	EPI	South-west Atlantic Ocean
		TARA_SAMEA2621401_METAG_HMOFNEGP	C3-14	FALSE		92.26	0.17	2474723	2.6774e+06	0.5099	105	0.8848	2419	-47.1863	-58.2902	EPI	South-west Atlantic Ocean
	speciesC4	TARA_SAMEA4397569_METAG_DJNJDGHF	C4-1	FALSE	ref_mOTU_v25_08796	79.32	0.2	2378276	2.99079e+06	0.4781	117	0.8909	2220	78.2518	91.8557	EPI	Arctic Ocean
		TARA_SAMEA4397239_METAG_DGEKPGED	C4-2	FALSE		71.42	0	2059659	2.88387e+06	0.4795	87	0.891	1925	78.9564	79.4201	EPI	Arctic Ocean
		TARA_SAMEA4397611_METAG_OIMMFBHC	C4-3	FALSE		89.89	0.41	2380774	2.63652e+06	0.4794	130	0.8933	2230	78.3555	91.6084	EPI	Arctic Ocean
		TARA_SAMEA4397426_METAG_DDEDKPON	C4-4	TRUE		93.42	0.41	2473689	2.63635e+06	0.4777	136	0.8883	2334	77.1604	73.2057	EPI	Arctic Ocean
		TARA_SAMEA4397390_METAG_KONFPMPI	C4-5	FALSE		75.18	0.38	2320540	3.07112e+06	0.4789	139	0.889	2156	79.3349	66.2954	EPI	Arctic Ocean
		TARA_SAMEA4397311_METAG_ALJCCPPC	C4-6	FALSE		76.92	0.98	2332391	2.99408e+06	0.4786	131	0.8939	2161	79.2233	66.3435	EPI	Arctic Ocean
		TARA_SAMEA4397034_METAG_KHGLEGHM	C4-7	FALSE		87.66	0.36	2301444	2.61468e+06	0.4812	211	0.8933	2137	76.1825	1.3918	EPI	Arctic Ocean
		TARA_SAMEA4397649_METAG_LIHCEAEE	C4-8	FALSE		72.5	0.23	2157631	2.96663e+06	0.4796	228	0.8991	1991	77.9028	117.154	EPI	Arctic Ocean
	speciesC5	TARA_SAMEA2621536_METAG_MFGPAFPA	C5-1	FALSE		81.97	0.28	2548574	3.09857e+06	0.4811	142	0.8957	2357	-62.2231	-49.2139	EPI	Southern Ocean
		ANT28_SAMPLE178_METAG_LLLEPJCG	C5-2	FALSE		75.87	0.92	2560640	3.3346e+06	0.4795	321	0.89	2384	-56.17	﻿-62.633	EPI	South-west Atlantic Ocean
		ANT28_SAMPLE241_METAG_CPIDHMEF	C5-3	TRUE		94.16	1.77	2684900	2.79881e+06	0.4798	213	0.8856	2531	-61.717	-55.167	EPI	Southern Ocean
		TARA_SAMEA2621401_METAG_FPOJAMCL	C5-4	FALSE		82.65	0.56	2613323	3.14064e+06	0.4777	92	0.8852	2457	-47.1863	-58.2902	EPI	South-west Atlantic Ocean
		ANT28_SAMPLE179_METAG_HGGFONEJ	C5-5	FALSE		81.79	0.2	2713950	3.3101e+06	0.4787	155	0.8885	2544	-57.983	﻿-59.867	EPI	South-west Atlantic Ocean
		TARA_SAMEA2621509_METAG_EHDBKLHN	C5-6	FALSE		76.73	1.08	2464505	3.16734e+06	0.4811	107	0.8951	2299	-62.0385	-49.529	EPI	Southern Ocean
		ANT28_SAMPLE287_METAG_LNAAOIAO	C5-7	FALSE		85.59	0.53	2588041	3.00516e+06	0.4797	241	0.8943	2414	-60.5	﻿-55.500	EPI	Southern Ocean
	speciesC6	NSEA_SAMEA5404052_METAG_20100511B77G0	C6-1	FALSE	ref_mOTU_v25_11726	99.17	0.38	2554218	2.56576e+06	0.5521	98	0.9235	2448	54.18	7.9	EPI	North Sea
		Roseobacter bacterium LE17	LE17	FALSE		99.32	0.36	2956180	2.96567e+06	0.5441	8	0.9094	2887	53.42	7.42	EPI	North Sea
		Planktomarina temperata RCA23	RCA23	TRUE		100	0	3288122	3288122	0.5363	1	0.9041	3248	32.84	-117.277	EPI	North Pacific Ocean
		Rhodobacteraceae bacterium IMCC1923	IMCC1923	FALSE		98.7	3	3341495	3341495	0.5297	33	0.8895	3310	37.1817	126.162	EPI	Korean Yellow Sea
		Rhodobacteraceae bacterium IMCC1933	IMCC1933	FALSE		98.7	0	3117846	3117846	0.5304	53	0.8928	3083	37.1817	126.162	EPI	Korean Yellow Sea
		Rhodobacteraceae bacterium IMCC1909	IMCC1909	FALSE		98.7	0.6	3269649	3269649	0.5293	9	0.8908	3267	37.1817	126.162	EPI	Korean Yellow Sea
	speciesC7	ANT28_SAMPLE297_METAG_LFGHACKE	C7-1	FALSE		87.42	1.15	2211243	2.4966e+06	0.5353	198	0.9053	2147	-47.941	﻿-61.923	EPI	South-west Atlantic Ocean
		ANT28_SAMPLE296_METAG_ENLIAGMA	C7-2	TRUE		85.31	0.3	2119268	2.47549e+06	0.5358	209	0.8949	2062	51.054	﻿-66.459	EPI	South-west Atlantic Ocean
	speciesC8	NSEA_SAMEA5405941_METAG_20120503B5G4	C8-1	TRUE		74.29	0.49	2180819	2.91631e+06	0.5322	133	0.898	2112	54.18	7.9	EPI	North Sea
Pseudoplanktomarina	speciesB1	BGEO_SAMN07136681_METAG_CCFDMHKL	B1-1	FALSE	gom_000082	81.64	0.53	2006725	2.44216e+06	0.4373	223	0.8975	1871	-48.9358	-48.7933	EPI	South Atlantic Ocean
		ANT28_SAMPLE241_METAG_JJDPOKHG	B1-2	TRUE		83.86	1.01	1933206	2.27784e+06	0.4365	119	0.8969	1818	-61.244	﻿-57.074	EPI	Southern Ocean
	speciesB2	TARA_SAMEA4397516_METAG_FMMDGJLF	B2-1	FALSE	gom_000081	90.08	0.53	2040003	2.25141e+06	0.4368	181	0.9105	1912	74.8283	76.2096	EPI	Arctic Ocean
		TARA_SAMEA4397611_METAG_EOJFKCMK	B2-2	FALSE		88	0.02	2104758	2.39123e+06	0.4371	89	0.9059	1964	78.3555	91.6084	EPI	Arctic Ocean
		TARA_SAMEA4397157_METAG_NGHKFCOJ	B2-3	FALSE		94.56	0.02	2186704	2.31202e+06	0.437	81	0.9078	2064	72.5432	44.102	EPI	Arctic Ocean
		TARA_SAMEA4398176_METAG_MHCPDBIL	B2-4	FALSE		94.89	0.02	2248128	2.36869e+06	0.4371	69	0.9065	2121	70.9574	-53.5989	EPI	Baffin Bay
		TARA_SAMEA4398247_METAG_JHLNHDBE	B2-5	FALSE		94.92	0.02	2298924	2.42145e+06	0.4387	73	0.9067	2141	69.1136	-51.5086	EPI	Baffin Bay
		TARA_SAMEA4397930_METAG_DHCENOEG	B2-6	FALSE		94.93	0.02	2256818	2.37685e+06	0.4366	73	0.9057	2126	71.8895	-154.91	EPI	Arctic Ocean
		TARA_SAMEA4397196_METAG_KCMCGEFP	B2-7	FALSE		94.37	0.02	2236391	2.36931e+06	0.437	75	0.9085	2081	72.5199	44.0552	EPI	Arctic Ocean
		TARA_SAMEA4398370_METAG_BHIOPPFJ	B2-8	FALSE		94.81	0	2137950	2.25498e+06	0.437	66	0.9022	2016	61.5427	-55.9869	EPI	Baffin Bay
		TARA_SAMEA4397649_METAG_FEHKBCJA	B2-9	FALSE		94.66	0.02	2184387	2.30713e+06	0.4371	110	0.909	2058	77.9028	117.154	EPI	Arctic Ocean
		TARA_SAMEA4398219_METAG_JPOKABPI	B2-10	FALSE		94.27	0.17	2240126	2.37201e+06	0.4366	103	0.9085	2124	70.9433	-53.5127	MES	Baffin Bay
		TARA_SAMEA4397101_METAG_HNJMAKPE	B2-11	FALSE		87.5	0.02	2223147	2.54016e+06	0.438	76	0.9074	2078	72.5128	44.0775	EPI	Arctic Ocean
		TARA_SAMEA4396538_METAG_GIGKEHFN	B2-12	FALSE		94.93	0.02	2181742	2.29778e+06	0.437	71	0.9042	2050	67.141	0.2355	EPI	Arctic Ocean
		TARA_SAMEA4398341_METAG_NFOOLMGP	B2-13	FALSE		94.93	0.02	2167935	2.28324e+06	0.4373	84	0.9052	2028	64.7	-52.996	MES	Baffin Bay
		TARA_SAMEA4398296_METAG_GKEOPECK	B2-14	FALSE		94.19	0.19	2150933	2.27901e+06	0.4345	98	0.9055	2011	64.7127	-53.0106	EPI	Baffin Bay
		TARA_SAMEA4397903_METAG_PBEFKDMC	B2-15	FALSE		89.95	1.08	2056809	2.25948e+06	0.4369	206	0.9126	1918	73.3275	-168.814	EPI	Arctic Ocean
		TARA_SAMEA4397278_METAG_DGACBACO	B2-16	FALSE		95.12	0.06	2177715	2.288e+06	0.4379	72	0.9073	2047	78.9354	79.0604	EPI	Arctic Ocean
		TARA_SAMEA4397705_METAG_CBHMPCAE	B2-17	FALSE		93.03	0.34	2150183	2.30286e+06	0.4367	95	0.907	2026	77.9668	116.656	EPI	Arctic Ocean
		TARA_SAMEA4397426_METAG_JEBIGGCL	B2-18	FALSE		84.08	0.48	1867544	2.20854e+06	0.4369	239	0.9141	1735	77.1604	73.2057	EPI	Arctic Ocean
		TARA_SAMEA4397569_METAG_KIKNJMDN	B2-19	FALSE		94.24	0.02	2161240	2.29285e+06	0.4368	76	0.905	2041	78.2518	91.8557	EPI	Arctic Ocean
		TARA_SAMEA4397239_METAG_COHLBNIA	B2-20	TRUE		95.6	0.02	2180067	2.27993e+06	0.4375	71	0.9076	2067	78.9564	79.4201	EPI	Arctic Ocean
		TARA_SAMEA4397390_METAG_LIIMPECH	B2-21	FALSE		93.51	0.02	2146482	2.29497e+06	0.4368	76	0.9072	2025	79.3349	66.2954	EPI	Arctic Ocean
		TARA_SAMEA4397311_METAG_NGBFAPNO	B2-22	FALSE		94	0	2108039	2.24259e+06	0.437	63	0.9096	2002	79.2233	66.3435	EPI	Arctic Ocean
		NSEA_SAMEA5406059_METAG_20120510B64G1	B2-23	FALSE		91	0.61	2511163	2.74115e+06	0.4412	185	0.9099	2339	54.18	7.9	EPI	North Sea
	speciesB3	TARA_SAMEA4397390_METAG_OJJDELFC	B3-1	FALSE	gom_001314	77.02	0.89	1759897	2.25888e+06	0.4399	148	0.9033	1638	79.3349	66.2954	EPI	Arctic Ocean
		TARA_SAMEA4397311_METAG_LDJEFKPI	B3-2	FALSE		72.24	0.15	1648738	2.27758e+06	0.4414	133	0.9085	1535	79.2233	66.3435	EPI	Arctic Ocean
		TARA_SAMEA2621487_METAG_OKLEJKDF	B3-3	FALSE		88.16	0.59	1982662	2.23399e+06	0.4419	156	0.9056	1823	-60.2287	-60.6476	EPI	Southern Ocean
		TARA_SAMEA2621509_METAG_KCJLCHJJ	B3-4	FALSE		80.3	0.34	1930939	2.39452e+06	0.441	182	0.9046	1759	-62.0385	-49.529	EPI	Southern Ocean
		ANT28_SAMPLE241_METAG_CPHJOAPH	B3-5	TRUE		89.08	0.2	1971568	2.2083e+06	0.44	101	0.8985	1813	-61.717	-55.167	EPI	Southern Ocean
		ANT28_SAMPLE179_METAG_ODOPHOAB	B3-6	FALSE		84.71	0.38	1883389	2.21341e+06	0.44	96	0.8939	1723	-57.983	﻿-59.867	EPI	South-west Atlantic Ocean
		ANT28_SAMPLE178_METAG_JAPDFNHF	B3-7	FALSE		86.32	0.7	1849836	2.12576e+06	0.4403	99	0.8901	1692	-56.17	﻿-62.633	EPI	South-west Atlantic Ocean
		ANT28_SAMPLE287_METAG_FMEBJFKG	B3-8	FALSE		85.66	0	2013731	2.35084e+06	0.4404	110	0.8945	1848	-60.5	﻿-55.500	EPI	Southern Ocean
		TARA_SAMEA2621536_METAG_KDNFFGLL	B3-9	FALSE		73.82	0.46	1661252	2.23647e+06	0.4409	193	0.9086	1537	-62.2231	-49.2139	EPI	Southern Ocean
	speciesB4	TARA_SAMEA2623135_METAG_LIJAIFAD	B4-1	FALSE		73.42	0.55	2045496	2.7653e+06	0.4205	243	0.9001	1906	35.4002	-127.75	EPI	North Pacific Ocean
		ANT28_SAMPLE329_METAG_KMGOCCFD	B4-2	FALSE	meta_mOTU_v25_12959	79.78	0.56	2003378	2.49362e+06	0.4246	172	0.849	1803	43.042	﻿-10.935	EPI	North Atlantic Ocean
		BGEO_SAMN07136937_METAG_ALPGGBFO	B4-3	TRUE		89.94	1.02	2601395	2.85993e+06	0.4219	157	0.8991	2374	-40.0627	5.52721	EPI	South Atlantic Ocean
		TARA_SAMEA4396496_METAG_EGPMMJFM	B4-4	FALSE		73.64	0.54	2113450	2.84908e+06	0.4209	248	0.9125	1941	54.5451	-16.7943	EPI	North Atlantic Ocean
		BGEO_SAMN07136961_METAG_IAEADPKL	B4-5	FALSE		87.6	1.65	2384085	2.67124e+06	0.4207	181	0.8954	2208	-39.2555	7.72506	EPI	South Atlantic Ocean
		ANT28_SAMPLE330_METAG_KPCABOHP	B4-6	FALSE		83.97	1.16	2241834	2.63342e+06	0.4242	121	0.873	2050	47.044	﻿-8.091	EPI	North Atlantic Ocean
		TARA_SAMEA2623627_METAG_AMPNAMHA	B4-7	FALSE		77.96	0.6	2233541	2.8431e+06	0.421	157	0.9027	2052	39.2305	-70.0377	EPI	North Atlantic Ocean
		TARA_SAMEA4396424_METAG_POGHPGNP	B4-8	FALSE		76.88	0.04	2045800	2.65965e+06	0.4218	231	0.9072	1874	54.5305	-16.9377	EPI	North Atlantic Ocean
		ANT28_SAMPLE326_METAG_MIGBPKKI	B4-9	FALSE		77.54	1	2140599	2.72549e+06	0.424	159	0.8602	1917	35.239	﻿-12.897	EPI	North Atlantic Ocean
Cand. Paraplanktomarina	speciesA1	TARA_SAMEA4396538_METAG_CAOPAICI	A1-2	TRUE	gom_000204	83.88	0.02	2077534	2.4762e+06	0.4583	183	0.8925	1913	67.141	0.2355	EPI	Arctic Ocean
		TARA_SAMEA4397196_METAG_LEBFBDKM	A1-1	FALSE		76.69	0.1	1778673	2.31628e+06	0.4588	220	0.8941	1636	72.5199	44.0552	EPI	Arctic Ocean
Representative Genome:The term "TRUE" indicates the best representative genome within a set of genomes, while the designation "FALSE" is assigned to the other genomes in the set
Mean Completeness: the mean completeness of a MAG was using by both CheckM and Anvi'o.
Mean Contamination: the mean contamination of MAG was using by both CheckM and Anvi'o.
Estimated Genome Size: Estimated genome size was corrected for contamination and completeness according to "raw genome size/(contamination+completeness)".
EPI: epipelagic zone (0~200 m)
MES:mesopelagic zone (200~1000 m)

## Sheet: Table S3
Table S3: Metadata for metagenomic data used to estimate the proportion of the RCA cluster and 10 of the 13 RCA species.
Sample	Station	Ocean region	Latitude (°N)	Longitude (°E)	Depth	Size_fraction	Layer	Total bacterial community	Roseobacter group	RCA cluster	C1	C3	C4/C5	C6	B1	B2	B3	B4	A1	unknown Planktomarina [gom_001780]	unknown Planktomarina [gom_003606]
TARA_SAMEA2619376_METAG	TARA_004	North-east Atlantic Ocean	36.5533	-6.5669	9	0.22-1.6	EPI	101378	2380	2	0	0	0	0	0	0	0	2	0	0	0
BGEO_SAMN07136494_METAG	12 (Section GA02, Cruise PE319)	North-east Atlantic Ocean	46.312	-39.658	198	0.2<-	EPI	6362	191	6	0	0	0	0	0	1	0	5	0	0	0
BGEO_SAMN07136493_METAG	12 (Section GA02, Cruise PE319)	North-east Atlantic Ocean	46.312	-39.658	153	0.2<-	EPI	6740	221	6	0	0	0	0	0	2	0	4	0	0	0
BGEO_SAMN07136636_METAG	11 (Section GA02, Cruise PE319)	North-east Atlantic Ocean	47.8007	-39.399	152	0.2<-	EPI	5876	186	7	0	0	0	0	0	1	0	6	0	0	0
BGEO_SAMN07136635_METAG	11 (Section GA02, Cruise PE319)	North-east Atlantic Ocean	47.8007	-39.399	101	0.2<-	EPI	13983	413	10	0	0	0	0	0	1	0	9	0	0	0
BGEO_SAMN07136637_METAG	11 (Section GA02, Cruise PE319)	North-east Atlantic Ocean	47.8007	-39.399	201	0.2<-	EPI	11137	301	10	0	0	0	0	0	4	0	6	0	0	0
BGEO_SAMN07136633_METAG	11 (Section GA02, Cruise PE319)	North-east Atlantic Ocean	47.8007	-39.399	50	0.2<-	EPI	4273	182	12	0	0	0	0	0	4	0	8	0	0	0
BGEO_SAMN07136492_METAG	12 (Section GA02, Cruise PE319)	North-east Atlantic Ocean	46.312	-39.658	100	0.2<-	EPI	9094	344	15	0	0	0	0	0	4	0	9	2	0	0
BGEO_SAMN07136490_METAG	12 (Section GA02, Cruise PE319)	North-east Atlantic Ocean	46.312	-39.658	49	0.2<-	EPI	5121	283	15	0	0	0	0	0	4	0	10	1	0	0
TARA_SAMEA2623826_METAG	TARA_150	North-east Atlantic Ocean	35.8427	-37.1526	40	0.22-3	EPI	71383	1149	15	0	0	0	0	0	0	0	15	0	0	0
BGEO_SAMN07136491_METAG	12 (Section GA02, Cruise PE319)	North-east Atlantic Ocean	46.312	-39.658	73	0.2<-	EPI	5721	340	17	0	0	0	0	0	5	0	11	1	0	0
BGEO_SAMN07136488_METAG	10 (Section GA02, Cruise PE319)	North-east Atlantic Ocean	49.7225	-42.4467	199	0.2<-	EPI	3184	108	24	2	1	0	0	0	15	0	1	4	1	0
BGEO_SAMN07136489_METAG	12 (Section GA02, Cruise PE319)	North-east Atlantic Ocean	46.312	-39.658	10	0.2<-	EPI	3262	238	24	0	0	0	0	0	16	0	7	1	0	0
TARA_SAMEA2623850_METAG	TARA_151	North-east Atlantic Ocean	36.1715	-29.023	5	0.22-3	EPI	75279	2163	29	0	0	0	0	0	0	0	29	0	0	0
BGEO_SAMN07136632_METAG	11 (Section GA02, Cruise PE319)	North-east Atlantic Ocean	47.8007	-39.399	9	0.2<-	EPI	4538	322	32	0	0	0	1	0	21	0	6	4	0	0
TARA_SAMEA2619399_METAG	TARA_004	North-east Atlantic Ocean	36.5533	-6.5669	40	0.22-1.6	EPI	101019	2970	36	0	0	0	0	0	0	0	36	0	0	0
TARA_SAMEA2623868_METAG	TARA_151	North-east Atlantic Ocean	36.1811	-28.9373	80	0.22-3	EPI	59446	1873	38	0	0	0	0	0	0	0	38	0	0	0
TARA_SAMEA2623808_METAG	TARA_150	North-east Atlantic Ocean	35.9346	-37.3032	5	0.22-3	EPI	72538	1492	39	0	0	0	0	0	0	0	39	0	0	0
BGEO_SAMN07136634_METAG	11 (Section GA02, Cruise PE319)	North-east Atlantic Ocean	47.8007	-39.399	75	0.2<-	EPI	43693	1322	40	0	0	0	0	0	18	0	22	0	0	0
BGEO_SAMN07136486_METAG	10 (Section GA02, Cruise PE319)	North-east Atlantic Ocean	49.7225	-42.4467	101	0.2<-	EPI	6601	322	55	1	0	0	0	0	37	0	6	11	0	0
BGEO_SAMN07136487_METAG	10 (Section GA02, Cruise PE319)	North-east Atlantic Ocean	49.7225	-42.4467	152	0.2<-	EPI	5462	280	65	3	0	0	0	0	46	0	4	12	0	0
BGEO_SAMN07136483_METAG	10 (Section GA02, Cruise PE319)	North-east Atlantic Ocean	49.7225	-42.4467	10	0.2<-	EPI	1485	225	90	3	7	0	1	0	55	0	2	19	3	0
BGEO_SAMN07136485_METAG	10 (Section GA02, Cruise PE319)	North-east Atlantic Ocean	49.7225	-42.4467	75	0.2<-	EPI	6007	590	96	1	2	0	2	0	61	0	10	20	0	0
BGEO_SAMN07136484_METAG	10 (Section GA02, Cruise PE319)	North-east Atlantic Ocean	49.7225	-42.4467	50	0.2<-	EPI	5199	606	127	2	6	0	2	0	83	0	6	27	1	0
TARA_SAMEA2623886_METAG	TARA_152	North-east Atlantic Ocean	43.6792	-16.8344	5	0.22-3	EPI	62792	2685	127	0	0	0	0	0	0	0	127	0	0	0
TARA_SAMEA2623919_METAG	TARA_152	North-east Atlantic Ocean	43.7056	-16.8794	25	0.22-3	EPI	66363	2466	129	0	0	0	0	0	0	0	129	0	0	0
TARA_SAMEA4396496_METAG	TARA_155	North-east Atlantic Ocean	54.5451	-16.7943	40	0.22-3	EPI	78810	5727	259	0	0	0	0	2	5	0	250	2	0	0
TARA_SAMEA4396424_METAG	TARA_155	North-east Atlantic Ocean	54.5305	-16.9377	5	0.22-3	EPI	85381	4746	264	0	0	0	1	0	8	0	253	2	0	0
ANT28_324	ANT28_324	North-east Atlantic Ocean	33.398	-13.534	20	0.22-3	EPI	5764	273	3	0	0	0	0	0	0	0	3	0	0	0
ANT28_326	ANT28_326	North-east Atlantic Ocean	35.239	-12.897	20	0.22-3	EPI	13952	1426	82	0	0	0	0	0	0	0	82	0	0	0
ANT28_329	ANT28_329	North-east Atlantic Ocean	43.042	-10.935	20	0.22-3	EPI	11892	1351	55	0	0	0	0	0	0	0	55	0	0	0
ANT28_330	ANT28_330	North-east Atlantic Ocean	47.0438	-8.0905	20	0.22-3	EPI	10922	1515	102	0	0	0	0	0	0	0	102	0	0	0
TARA_SAMEA4396468_METAG	TARA_155	North-east Atlantic Ocean	54.5742	-16.8345	751	0.22-3	MES	43073	343	26	0	0	0	1	0	0	0	25	0	0	0
BGEO_SAMN07136500_METAG	16 (Section GA02, Cruise PE319)	North-west Atlantic Ocean	36.2067	-53.2681	199	0.2<-	EPI	3009	67	1	0	0	0	0	0	0	0	1	0	0	0
BGEO_SAMN07136498_METAG	16 (Section GA02, Cruise PE319)	North-west Atlantic Ocean	36.2067	-53.2681	102	0.2<-	EPI	4234	121	1	0	0	0	0	0	0	0	1	0	0	0
BGEO_SAMN07136497_METAG	16 (Section GA02, Cruise PE319)	North-west Atlantic Ocean	36.2067	-53.2681	74	0.2<-	EPI	4334	158	1	0	0	0	0	0	0	0	1	0	0	0
BGEO_SAMN07136495_METAG	16 (Section GA02, Cruise PE319)	North-west Atlantic Ocean	36.2067	-53.2681	8	0.2<-	EPI	7330	271	1	0	0	0	0	0	0	0	1	0	0	0
BGEO_SAMN07136510_METAG	17 (Section GA02, Cruise PE319)	North-west Atlantic Ocean	34.3277	-55.4316	103	0.2<-	EPI	6149	134	1	0	0	0	0	0	0	0	1	0	0	0
BGEO_SAMN07136499_METAG	16 (Section GA02, Cruise PE319)	North-west Atlantic Ocean	36.2067	-53.2681	151	0.2<-	EPI	5304	143	2	0	0	0	0	0	0	0	2	0	0	0
BGEO_SAMN07136496_METAG	16 (Section GA02, Cruise PE319)	North-west Atlantic Ocean	36.2067	-53.2681	50	0.2<-	EPI	6483	232	2	0	0	0	0	0	0	0	2	0	0	0
BGEO_SAMN07136507_METAG	17 (Section GA02, Cruise PE319)	North-west Atlantic Ocean	34.3277	-55.4316	10	0.2<-	EPI	10338	259	2	0	0	0	0	0	0	0	2	0	0	0
TARA_SAMEA2623774_METAG	TARA_149	North-west Atlantic Ocean	34.1132	-49.9181	5	0.22-3	EPI	61338	896	2	0	0	0	0	0	0	0	2	0	0	0
BGEO_SAMN07136508_METAG	17 (Section GA02, Cruise PE319)	North-west Atlantic Ocean	34.3277	-55.4316	50	0.2<-	EPI	4712	141	3	0	0	0	0	0	0	0	3	0	0	0
BGEO_SAMN07136511_METAG	17 (Section GA02, Cruise PE319)	North-west Atlantic Ocean	34.3277	-55.4316	152	0.2<-	EPI	8108	245	3	0	0	0	0	0	0	0	3	0	0	0
BGEO_SAMN07136512_METAG	17 (Section GA02, Cruise PE319)	North-west Atlantic Ocean	34.3277	-55.4316	199	0.2<-	EPI	7289	198	3	0	0	0	0	0	0	0	3	0	0	0
BGEO_SAMN07136592_METAG	1 (Section GA03, Cruise KN204)	North-west Atlantic Ocean	39.6923	-69.8629	57.8	0.2<-	EPI	4740	71	4	0	0	0	2	0	0	0	2	0	0	0
BGEO_SAMN07136509_METAG	17 (Section GA02, Cruise PE319)	North-west Atlantic Ocean	34.3277	-55.4316	77	0.2<-	EPI	8601	216	4	0	0	0	0	0	0	0	4	0	0	0
BGEO_SAMN07136503_METAG	15 (Section GA02, Cruise PE319)	North-west Atlantic Ocean	37.5673	-50.6855	75	0.2<-	EPI	5256	266	7	0	0	0	0	0	0	0	7	0	0	0
BGEO_SAMN07136504_METAG	15 (Section GA02, Cruise PE319)	North-west Atlantic Ocean	37.5673	-50.6855	103	0.2<-	EPI	4563	193	8	0	0	0	0	0	0	0	8	0	0	0
BGEO_SAMN07136502_METAG	15 (Section GA02, Cruise PE319)	North-west Atlantic Ocean	37.5673	-50.6855	52	0.2<-	EPI	4376	231	8	0	0	0	0	0	0	0	8	0	0	0
BGEO_SAMN07136501_METAG	15 (Section GA02, Cruise PE319)	North-west Atlantic Ocean	37.5673	-50.6855	10	0.2<-	EPI	4399	236	8	0	0	0	0	0	0	0	8	0	0	0
TARA_SAMEA2623627_METAG	TARA_145	North-west Atlantic Ocean	39.2305	-70.0377	5	0.22-3	EPI	55394	1711	242	0	0	0	3	0	12	0	227	0	0	0
BGEO_SAMN07136612_METAG	6 (Section GA03, Cruise KN204)	North-west Atlantic Ocean	37.6073	-68.3895	232.9	0.2<-	MES	3304	18	1	0	0	0	0	0	0	0	1	0	0	0
TARA_SAMEA2623649_METAG	TARA_145	North-west Atlantic Ocean	39.2392	-70.0343	590	0.22-3	MES	36447	477	1	0	0	0	0	0	0	0	1	0	0	0
TARA_SAMEA2623693_METAG	TARA_146	North-west Atlantic Ocean	34.6663	-71.2907	640	0.22-3	MES	24410	341	1	0	0	0	0	0	0	0	1	0	0	0
N02-1500m-8Ar	N02-1500m-8Ar	Arctic Ocean	80.03	179.55	1500	0.22-3	BAT	10274	166	66	9	37	0	0	0	8	0	0	4	8	0
ICE04-2280m-9Ar	ICE04-2280m-9Ar	Arctic Ocean	82.05	168.01	2280	0.22-3	BAT	18291	610	520	142	183	2	0	0	104	18	0	14	57	0
AT04-3000m-8Ar	AT04-3000m-8Ar	Arctic Ocean	70.2	4.01	3000	0.22-3	BAT	15023	519	27	3	0	0	1	0	16	0	0	7	0	0
BB08-3300m-8Ar	BB08-3300m-8Ar	Arctic Ocean	74.33	2.34	3300	0.22-3	BAT	9656	231	22	6	3	0	0	0	5	2	0	4	2	0
N04-3800m-8Ar	N04-3800m-8Ar	Arctic Ocean	84.6	111.08	3800	0.22-3	BAT	13851	307	53	24	17	0	0	0	3	2	0	2	5	0
N07-3800m-8Ar	N07-3800m-8Ar	Arctic Ocean	85.02	43.08	3800	0.22-3	BAT	18799	324	74	32	19	0	0	0	9	4	0	6	4	0
TARA_SAMEA4396971_METAG	TARA_158	Arctic Ocean	67.161	0.3964	25	0.22-3	EPI	34566	424	125	11	2	0	0	0	70	0	0	31	11	0
TARA_SAMEA4397355_METAG	TARA_175	Arctic Ocean	79.2026	66.4827	199	0.22-3	EPI	44665	1655	326	60	69	2	0	0	76	30	0	21	68	0
TARA_SAMEA4397756_METAG	TARA_191	Arctic Ocean	71.5955	160.938	5	0.22-3	EPI	31532	1240	614	56	470	0	0	0	63	0	0	4	21	0
TARA_SAMEA4397798_METAG	TARA_193	Arctic Ocean	71.0704	174.992	5	0.22-3	EPI	47665	6507	617	22	570	0	0	0	13	0	0	2	10	0
TARA_SAMEA4397472_METAG	TARA_180	Arctic Ocean	74.8023	76.1478	5	0.22-3	EPI	48383	2204	648	3	643	0	0	0	2	0	0	0	0	0
TARA_SAMEA4397101_METAG	TARA_168	Arctic Ocean	72.5128	44.0775	5	0.22-3	EPI	53380	1551	716	29	86	0	1	0	590	0	0	9	1	0
TARA_SAMEA4397034_METAG	TARA_163	Arctic Ocean	76.1825	1.3918	5	0.22-3	EPI	56996	2583	825	246	213	8	0	0	82	11	0	33	232	0
TARA_SAMEA4396538_METAG	TARA_158	Arctic Ocean	67.141	0.2355	5	0.22-3	EPI	68339	7206	1004	167	80	2	2	1	483	0	1	200	68	0
TARA_SAMEA4397903_METAG	TARA_194	Arctic Ocean	73.3275	-168.814	35	0.22-3	EPI	66403	2111	1041	151	643	1	0	3	132	5	0	13	93	0
TARA_SAMEA4397705_METAG	TARA_189	Arctic Ocean	77.9668	116.656	20	0.22-3	EPI	42322	1961	1087	423	249	6	0	0	229	30	0	5	145	0
TARA_SAMEA4397842_METAG	TARA_194	Arctic Ocean	73.3833	-168.133	5	0.22-3	EPI	65187	2828	1091	184	669	1	0	0	91	3	0	4	139	0
TARA_SAMEA4397930_METAG	TARA_196	Arctic Ocean	71.8895	-154.91	5	0.22-3	EPI	55856	2729	1432	164	680	3	0	0	478	2	0	30	75	0
TARA_SAMEA4397196_METAG	TARA_168	Arctic Ocean	72.5199	44.0552	10-100	0.22-3	EPI	62470	2765	1522	127	324	3	2	3	759	7	0	183	114	0
TARA_SAMEA4397649_METAG	TARA_189	Arctic Ocean	77.9028	117.154	5	0.22-3	EPI	57431	3370	1703	560	682	5	0	0	253	9	0	6	188	0
TARA_SAMEA4397426_METAG	TARA_178	Arctic Ocean	77.1604	73.2057	5	0.22-3	EPI	58092	5917	1765	402	661	3	0	0	120	17	0	29	533	0
TARA_SAMEA4397611_METAG	TARA_188	Arctic Ocean	78.3555	91.6084	17	0.22-3	EPI	49186	3330	1817	550	539	11	0	0	280	11	0	27	399	0
TARA_SAMEA4397157_METAG	TARA_168	Arctic Ocean	72.5432	44.102	40	0.22-3	EPI	49726	3348	1857	154	359	2	3	3	1264	5	0	62	5	0
TARA_SAMEA4397516_METAG	TARA_180	Arctic Ocean	74.8283	76.2096	30	0.22-3	EPI	57580	4930	2056	111	1661	2	0	0	177	2	0	29	74	0
TARA_SAMEA4397278_METAG	TARA_173	Arctic Ocean	78.9354	79.0604	35	0.22-3	EPI	60086	3173	2064	505	570	9	0	13	565	40	0	80	282	0
TARA_SAMEA4397390_METAG	TARA_175	Arctic Ocean	79.3349	66.2954	10-100	0.22-3	EPI	50673	3071	2102	394	530	14	0	36	502	162	0	74	390	0
TARA_SAMEA4397569_METAG	TARA_188	Arctic Ocean	78.2518	91.8557	5	0.22-3	EPI	65437	4630	2843	892	865	11	0	2	355	10	0	23	685	0
TARA_SAMEA4397311_METAG	TARA_175	Arctic Ocean	79.2233	66.3435	5	0.22-3	EPI	77661	4284	3179	733	799	19	0	48	475	154	0	81	870	0
TARA_SAMEA4397239_METAG	TARA_173	Arctic Ocean	78.9564	79.4201	5	0.22-3	EPI	68699	5305	3283	749	1158	7	0	6	605	36	0	81	641	0
AT04-0m-8Ar	AT04-0m-8Ar	Arctic Ocean	70.2	4.01	0	0.22-3	EPI	11113	86	3	0	0	0	0	0	3	0	0	0	0	0
BB08-0m-8Ar	BB08-0m-8Ar	Arctic Ocean	74.33	2.34	0	0.22-3	EPI	9902	46	8	1	0	0	0	0	4	0	0	1	2	0
ICE04-0m-9Ar	ICE04-0m-9Ar	Arctic Ocean	82.05	168.01	0	0.22-3	EPI	16435	574	499	131	181	3	0	5	106	10	0	15	48	0
K3-8Ar	K3-8Ar	Arctic Ocean	78.95	12	0	0.22-3	EPI	23642	2849	636	66	331	1	1	0	81	0	0	140	16	0
N02-0m-8Ar	N02-0m-8Ar	Arctic Ocean	80.03	179.55	0	0.22-3	EPI	22458	950	699	188	321	1	0	0	78	7	0	15	89	0
N04-0m-8Ar	N04-0m-8Ar	Arctic Ocean	84.6	111.08	0	0.22-3	EPI	11330	674	431	167	118	1	0	0	77	37	0	14	17	0
N07-0m-8Ar	N07-0m-8Ar	Arctic Ocean	85.02	43.08	0	0.22-3	EPI	23093	1399	1312	459	265	3	0	42	219	169	0	49	106	0
P06-0m-8Ar	P06-0m-8Ar	Arctic Ocean	75	-151.19	0	0.22-3	EPI	21449	2203	2011	146	1625	4	0	0	59	2	0	0	175	0
UW022-8Ar	UW022-8Ar	Arctic Ocean	70.21	-121.22	0	0.22-3	EPI	23855	1262	488	40	380	0	0	0	9	0	0	2	57	0
UW024-9Ar	UW024-9Ar	Arctic Ocean	74.99	-159.86	0	0.22-3	EPI	16589	631	142	0	0	0	1	0	133	0	0	8	0	0
ICE04-100m-9Ar	ICE04-100m-9Ar	Arctic Ocean	82.05	168.01	100	0.22-3	EPI	10742	117	67	18	22	0	0	0	11	4	0	2	10	0
G02-7Ar	G02-7Ar	Arctic Ocean	75.77	142.96	0	0.22-3	EPI	17903	1635	1435	189	976	4	0	0	66	7	0	2	191	0
TARA_SAMEA4397004_METAG	TARA_158	Arctic Ocean	67.1675	0.2177	651	0.22-3	MES	28076	426	29	3	2	0	1	0	11	1	0	9	2	0
TARA_SAMEA4397072_METAG	TARA_163	Arctic Ocean	76.1246	1.3648	499	0.22-3	MES	49389	1469	145	32	11	1	0	0	52	9	0	23	17	0
TARA_SAMEA4397730_METAG	TARA_189	Arctic Ocean	78.0391	116.41	299	0.22-3	MES	37766	810	59	9	10	0	0	0	16	12	0	4	8	0
AT04-300m-8Ar	AT04-300m-8Ar	Arctic Ocean	70.2	4.01	300	0.22-3	MES	7065	119	12	2	3	0	0	0	2	0	0	3	2	0
BB08-300m-8Ar	BB08-300m-8Ar	Arctic Ocean	74.33	2.34	300	0.22-3	MES	12101	885	245	57	27	1	0	0	41	7	0	33	79	0
N04-300m-8Ar	N04-300m-8Ar	Arctic Ocean	84.6	111.08	300	0.22-3	MES	9414	458	8	6	2	0	0	0	0	0	0	0	0	0
N07-300m-8Ar	N07-300m-8Ar	Arctic Ocean	85.02	43.08	300	0.22-3	MES	16578	105	14	7	5	0	0	0	0	2	0	0	0	0
P06-300m-8Ar	P06-300m-8Ar	Arctic Ocean	75	-151.19	300	0.22-3	MES	10326	250	139	5	119	0	0	0	3	0	0	2	10	0
R16E-300m-9Ar	R16E-300m-9Ar	Arctic Ocean	80	161.52	300	0.22-3	MES	11709	34	1	0	1	0	0	0	0	0	0	0	0	0
N02-500m-8Ar	N02-500m-8Ar	Arctic Ocean	80.03	179.55	500	0.22-3	MES	9589	100	21	3	13	0	0	0	2	0	0	0	3	0
AT04-1000m-8Ar	AT04-1000m-8Ar	Arctic Ocean	70.2	4.01	1000	0.22-3	MES	15716	574	107	0	0	0	1	0	81	0	0	25	0	0
BB08-1000m-8Ar	BB08-1000m-8Ar	Arctic Ocean	74.33	2.34	1000	0.22-3	MES	7616	346	39	4	6	0	0	0	23	0	0	6	0	0
ICE04-1000m-9Ar	ICE04-1000m-9Ar	Arctic Ocean	82.05	168.01	1000	0.22-3	MES	14147	315	224	80	80	0	0	0	37	4	0	4	19	0
N07-1000m-8Ar	N07-1000m-8Ar	Arctic Ocean	85.02	43.08	1000	0.22-3	MES	18188	108	25	10	4	0	0	0	3	3	0	2	3	0
R16E-1000m-9Ar	R16E-1000m-9Ar	Arctic Ocean	80	161.52	1000	0.22-3	MES	9522	132	32	4	12	0	0	0	6	4	0	2	4	0
BGEO_SAMN07136909_METAG	1 (Section GA10, Cruise D357)	South-east Atlantic Ocean	-34.629	17.0699	6.1	0.2<-	EPI	4308	299	1	0	0	0	0	0	0	0	1	0	0	0
BGEO_SAMN07136912_METAG	1 (Section GA10, Cruise D357)	South-east Atlantic Ocean	-34.629	17.0699	40.8	0.2<-	EPI	1940	103	1	0	0	0	0	0	0	0	1	0	0	0
BGEO_SAMN07136920_METAG	2 (Section GA10, Cruise D357)	South-east Atlantic Ocean	-35.3669	14.9064	101.9	0.2<-	EPI	10957	398	1	0	0	0	0	0	0	0	1	0	0	0
BGEO_SAMN07136917_METAG	2 (Section GA10, Cruise D357)	South-east Atlantic Ocean	-35.3669	14.9064	51.1	0.2<-	EPI	4731	300	1	0	0	0	0	0	0	0	1	0	0	0
BGEO_SAMN07136946_METAG	9 (Section GA10, Cruise D357)	South-east Atlantic Ocean	-34.8953	16.0769	21.2	0.2<-	EPI	5401	307	1	0	0	0	0	0	0	0	1	0	0	0
BGEO_SAMN07136945_METAG	9 (Section GA10, Cruise D357)	South-east Atlantic Ocean	-34.8953	16.0769	6	0.2<-	EPI	5530	289	1	0	0	0	0	0	0	0	1	0	0	0
BGEO_SAMN07136948_METAG	9 (Section GA10, Cruise D357)	South-east Atlantic Ocean	-34.8953	16.0769	60.9	0.2<-	EPI	7008	386	1	0	0	0	0	0	0	0	1	0	0	0
BGEO_SAMN07136947_METAG	9 (Section GA10, Cruise D357)	South-east Atlantic Ocean	-34.8953	16.0769	41.3	0.2<-	EPI	5681	299	1	0	0	0	0	0	0	0	1	0	0	0
BGEO_SAMN07136949_METAG	9 (Section GA10, Cruise D357)	South-east Atlantic Ocean	-34.8953	16.0769	71.6	0.2<-	EPI	6622	414	1	0	0	0	0	0	0	0	1	0	0	0
BGEO_SAMN07136913_METAG	1 (Section GA10, Cruise D357)	South-east Atlantic Ocean	-34.629	17.0699	51.4	0.2<-	EPI	3632	183	2	0	0	0	0	0	0	0	2	0	0	0
BGEO_SAMN07136914_METAG	1 (Section GA10, Cruise D357)	South-east Atlantic Ocean	-34.629	17.0699	60.9	0.2<-	EPI	3904	189	2	0	0	0	0	0	0	0	2	0	0	0
BGEO_SAMN07136910_METAG	1 (Section GA10, Cruise D357)	South-east Atlantic Ocean	-34.629	17.0699	21.1	0.2<-	EPI	4013	292	2	0	0	0	0	0	0	0	2	0	0	0
BGEO_SAMN07136911_METAG	1 (Section GA10, Cruise D357)	South-east Atlantic Ocean	-34.629	17.0699	31.2	0.2<-	EPI	2845	136	2	0	0	0	0	0	0	0	2	0	0	0
BGEO_SAMN07136950_METAG	9 (Section GA10, Cruise D357)	South-east Atlantic Ocean	-34.8953	16.0769	101.1	0.2<-	EPI	6250	359	2	0	0	0	0	0	0	0	2	0	0	0
BGEO_SAMN07136919_METAG	2 (Section GA10, Cruise D357)	South-east Atlantic Ocean	-35.3669	14.9064	81.5	0.2<-	EPI	8524	352	3	0	0	0	0	0	0	0	3	0	0	0
BGEO_SAMN07136915_METAG	2 (Section GA10, Cruise D357)	South-east Atlantic Ocean	-35.3669	14.9064	6.4	0.2<-	EPI	6346	364	3	0	0	0	0	0	0	0	3	0	0	0
BGEO_SAMN07136925_METAG	3 (Section GA10, Cruise D357)	South-east Atlantic Ocean	-36.4846	13.276	81.5	0.2<-	EPI	544	28	4	0	0	0	0	0	0	0	4	0	0	0
BGEO_SAMN07136928_METAG	4 (Section GA10, Cruise D357)	South-east Atlantic Ocean	-38.4254	10.0888	21.4	0.2<-	EPI	505	32	4	0	0	0	0	0	0	0	4	0	0	0
BGEO_SAMN07136930_METAG	4 (Section GA10, Cruise D357)	South-east Atlantic Ocean	-38.4254	10.0888	52.1	0.2<-	EPI	336	21	5	0	0	0	0	1	0	0	4	0	0	0
BGEO_SAMN07136926_METAG	3 (Section GA10, Cruise D357)	South-east Atlantic Ocean	-36.4846	13.276	101	0.2<-	EPI	713	46	6	0	0	0	0	1	0	0	5	0	0	0
BGEO_SAMN07136931_METAG	4 (Section GA10, Cruise D357)	South-east Atlantic Ocean	-38.4254	10.0888	62	0.2<-	EPI	679	45	6	0	0	0	0	0	0	0	6	0	0	0
BGEO_SAMN07136927_METAG	4 (Section GA10, Cruise D357)	South-east Atlantic Ocean	-38.4254	10.0888	6.5	0.2<-	EPI	513	30	6	0	0	0	0	0	0	0	6	0	0	0
BGEO_SAMN07136951_METAG	3 reoccupied (Section GA10, Cruise D357)	South-east Atlantic Ocean	-36.4495	13.2196	6.3	0.2<-	EPI	3967	378	7	0	0	0	0	0	0	0	7	0	0	0
BGEO_SAMN07136933_METAG	5 (Section GA10, Cruise D357)	South-east Atlantic Ocean	-40.0627	5.52721	6.3	0.2<-	EPI	630	38	7	0	0	0	0	0	0	0	7	0	0	0
BGEO_SAMN07136929_METAG	4 (Section GA10, Cruise D357)	South-east Atlantic Ocean	-38.4254	10.0888	42.2	0.2<-	EPI	507	42	8	0	0	0	0	1	0	0	7	0	0	0
BGEO_SAMN07136953_METAG	3 reoccupied (Section GA10, Cruise D357)	South-east Atlantic Ocean	-36.4495	13.2196	40.7	0.2<-	EPI	4260	410	12	0	0	0	0	0	0	0	12	0	0	0
BGEO_SAMN07136952_METAG	3 reoccupied (Section GA10, Cruise D357)	South-east Atlantic Ocean	-36.4495	13.2196	21.1	0.2<-	EPI	3979	382	12	0	0	0	0	0	0	0	12	0	0	0
TARA_SAMEA2620970_METAG	TARA_067	South-east Atlantic Ocean	-32.2401	17.7103	5	0.22-3	EPI	18326	2177	14	0	0	0	9	0	0	0	5	0	0	0
TARA_SAMEA2621037_METAG	TARA_068	South-east Atlantic Ocean	-31.027	4.6802	50	0.22-3	EPI	38307	879	21	0	0	0	0	0	0	0	21	0	0	0
BGEO_SAMN07136932_METAG	4 (Section GA10, Cruise D357)	South-east Atlantic Ocean	-38.4254	10.0888	101.9	0.2<-	EPI	1852	126	22	0	0	0	0	2	1	0	19	0	0	0
BGEO_SAMN07136939_METAG	6 (Section GA10, Cruise D357)	South-east Atlantic Ocean	-40.0194	0.88755	6	0.2<-	EPI	1821	106	22	0	0	0	0	3	2	0	17	0	0	0
BGEO_SAMN07136941_METAG	6 (Section GA10, Cruise D357)	South-east Atlantic Ocean	-40.0194	0.88755	50.9	0.2<-	EPI	1540	132	23	0	0	0	0	3	2	0	18	0	0	0
BGEO_SAMN07136962_METAG	11 (Section GA10, Cruise D357)	South-east Atlantic Ocean	-39.2555	7.72506	121.1	0.2<-	EPI	3529	205	25	0	0	0	0	0	0	0	25	0	0	0
BGEO_SAMN07136942_METAG	6 (Section GA10, Cruise D357)	South-east Atlantic Ocean	-40.0194	0.88755	61.4	0.2<-	EPI	1605	135	28	0	0	0	0	3	2	0	23	0	0	0
TARA_SAMEA2621013_METAG	TARA_068	South-east Atlantic Ocean	-31.0266	4.665	5	0.22-3	EPI	41327	1090	28	0	0	0	0	0	0	0	28	0	0	0
BGEO_SAMN07136959_METAG	11 (Section GA10, Cruise D357)	South-east Atlantic Ocean	-39.2555	7.72506	51.2	0.2<-	EPI	6580	394	30	0	0	0	0	0	0	0	30	0	0	0
BGEO_SAMN07136940_METAG	6 (Section GA10, Cruise D357)	South-east Atlantic Ocean	-40.0194	0.88755	21.4	0.2<-	EPI	2053	152	30	0	0	0	0	4	1	0	25	0	0	0
BGEO_SAMN07136956_METAG	3 reoccupied (Section GA10, Cruise D357)	South-east Atlantic Ocean	-36.4495	13.2196	100.9	0.2<-	EPI	5221	272	31	0	0	0	0	0	0	0	31	0	0	0
BGEO_SAMN07136923_METAG	3 (Section GA10, Cruise D357)	South-east Atlantic Ocean	-36.4846	13.276	50.2	0.2<-	EPI	3543	249	37	0	0	0	0	2	0	0	35	0	0	0
BGEO_SAMN07136924_METAG	3 (Section GA10, Cruise D357)	South-east Atlantic Ocean	-36.4846	13.276	59.8	0.2<-	EPI	3530	234	39	0	0	0	0	2	0	0	37	0	0	0
BGEO_SAMN07136943_METAG	6 (Section GA10, Cruise D357)	South-east Atlantic Ocean	-40.0194	0.88755	76.2	0.2<-	EPI	2681	202	39	0	0	0	0	2	0	0	37	0	0	0
BGEO_SAMN07136960_METAG	11 (Section GA10, Cruise D357)	South-east Atlantic Ocean	-39.2555	7.72506	71.3	0.2<-	EPI	6745	393	40	0	0	0	0	1	0	0	39	0	0	0
BGEO_SAMN07136955_METAG	3 reoccupied (Section GA10, Cruise D357)	South-east Atlantic Ocean	-36.4495	13.2196	80.9	0.2<-	EPI	5313	387	46	0	0	0	0	0	0	0	46	0	0	0
BGEO_SAMN07136935_METAG	5 (Section GA10, Cruise D357)	South-east Atlantic Ocean	-40.0627	5.52721	51.2	0.2<-	EPI	4263	240	47	0	0	0	0	4	0	0	43	0	0	0
TARA_SAMEA2620950_METAG	TARA_066	South-east Atlantic Ocean	-34.8901	18.0459	30	0.22-3	EPI	30147	825	48	0	0	0	0	0	0	0	48	0	0	0
BGEO_SAMN07136922_METAG	3 (Section GA10, Cruise D357)	South-east Atlantic Ocean	-36.4846	13.276	21.1	0.2<-	EPI	4234	281	49	0	0	0	0	2	0	0	47	0	0	0
BGEO_SAMN07136958_METAG	11 (Section GA10, Cruise D357)	South-east Atlantic Ocean	-39.2555	7.72506	21.4	0.2<-	EPI	10294	681	54	0	0	0	0	0	0	0	54	0	0	0
BGEO_SAMN07136934_METAG	5 (Section GA10, Cruise D357)	South-east Atlantic Ocean	-40.0627	5.52721	21.6	0.2<-	EPI	5194	297	61	0	0	0	0	4	3	0	54	0	0	0
BGEO_SAMN07136957_METAG	11 (Section GA10, Cruise D357)	South-east Atlantic Ocean	-39.2555	7.72506	6.1	0.2<-	EPI	10041	742	64	0	0	0	0	0	0	0	64	0	0	0
BGEO_SAMN07136944_METAG	6 (Section GA10, Cruise D357)	South-east Atlantic Ocean	-40.0194	0.88755	101.9	0.2<-	EPI	3628	322	66	0	0	0	0	5	3	0	58	0	0	0
BGEO_SAMN07136954_METAG	3 reoccupied (Section GA10, Cruise D357)	South-east Atlantic Ocean	-36.4495	13.2196	61.5	0.2<-	EPI	6320	669	72	0	0	0	0	0	0	0	72	0	0	0
BGEO_SAMN07136921_METAG	3 (Section GA10, Cruise D357)	South-east Atlantic Ocean	-36.4846	13.276	10	0.2<-	EPI	6285	475	73	0	0	0	0	3	1	0	69	0	0	0
TARA_SAMEA2620929_METAG	TARA_066	South-east Atlantic Ocean	-34.9449	17.9189	5	0.22-3	EPI	64448	1793	85	0	0	0	0	0	0	0	85	0	0	0
BGEO_SAMN07136938_METAG	5 (Section GA10, Cruise D357)	South-east Atlantic Ocean	-40.0627	5.52721	101.9	0.2<-	EPI	11397	690	135	0	0	0	0	11	1	0	123	0	0	0
BGEO_SAMN07136936_METAG	5 (Section GA10, Cruise D357)	South-east Atlantic Ocean	-40.0627	5.52721	66.3	0.2<-	EPI	17025	1032	194	0	0	0	0	8	1	0	185	0	0	0
BGEO_SAMN07136937_METAG	5 (Section GA10, Cruise D357)	South-east Atlantic Ocean	-40.0627	5.52721	81.4	0.2<-	EPI	27007	1778	331	0	0	0	0	24	3	0	304	0	0	0
BGEO_SAMN07136961_METAG	11 (Section GA10, Cruise D357)	South-east Atlantic Ocean	-39.2555	7.72506	91.5	0.2<-	EPI	97235	6814	635	0	0	0	0	7	0	0	628	0	0	0
BGEO_SAMN07136697_METAG	7 (Section GA02, Cruise JC057)	South-west Atlantic Ocean	-37.8305	-41.1248	148	0.2<-	EPI	2908	38	3	0	0	0	0	0	0	0	3	0	0	0
BGEO_SAMN07136693_METAG	6 (Section GA02, Cruise JC057)	South-west Atlantic Ocean	-39.9648	-42.4232	50	0.2<-	EPI	4045	158	4	0	0	0	0	0	0	0	4	0	0	0
BGEO_SAMN07136685_METAG	3 (Section GA02, Cruise JC057)	South-west Atlantic Ocean	-46.907	-47.179	151	0.2<-	EPI	3192	44	5	0	0	0	0	0	0	0	5	0	0	0
BGEO_SAMN07136691_METAG	5 (Section GA02, Cruise JC057)	South-west Atlantic Ocean	-42.364	-44.0318	150	0.2<-	EPI	2476	82	5	0	0	0	0	1	0	0	4	0	0	0
BGEO_SAMN07136688_METAG	4 (Section GA02, Cruise JC057)	South-west Atlantic Ocean	-44.7117	-45.5265	149	0.2<-	EPI	2269	78	6	0	0	0	0	2	0	0	4	0	0	0
BGEO_SAMN07136690_METAG	5 (Section GA02, Cruise JC057)	South-west Atlantic Ocean	-42.364	-44.0318	50	0.2<-	EPI	1409	106	9	0	0	0	0	1	1	0	7	0	0	0
BGEO_SAMN07136684_METAG	3 (Section GA02, Cruise JC057)	South-west Atlantic Ocean	-46.907	-47.179	51	0.2<-	EPI	2666	82	10	0	0	0	0	1	0	0	9	0	0	0
BGEO_SAMN07136686_METAG	4 (Section GA02, Cruise JC057)	South-west Atlantic Ocean	-44.7117	-45.5265	10	0.2<-	EPI	2524	159	10	0	0	0	0	0	0	0	10	0	0	0
BGEO_SAMN07136683_METAG	3 (Section GA02, Cruise JC057)	South-west Atlantic Ocean	-46.907	-47.179	10	0.2<-	EPI	4734	219	11	0	0	0	0	0	0	0	11	0	0	0
BGEO_SAMN07136689_METAG	5 (Section GA02, Cruise JC057)	South-west Atlantic Ocean	-42.364	-44.0318	10	0.2<-	EPI	2762	226	13	0	0	0	0	0	0	0	13	0	0	0
BGEO_SAMN07136694_METAG	6 (Section GA02, Cruise JC057)	South-west Atlantic Ocean	-39.9648	-42.4232	149	0.2<-	EPI	3965	134	14	0	0	0	0	7	1	0	0	6	0	0
BGEO_SAMN07136687_METAG	4 (Section GA02, Cruise JC057)	South-west Atlantic Ocean	-44.7117	-45.5265	51	0.2<-	EPI	3166	302	26	0	0	0	0	3	2	0	21	0	0	0
BGEO_SAMN07136679_METAG	1 (Section GA02, Cruise JC057)	South-west Atlantic Ocean	-49.5475	-52.6885	49	0.2<-	EPI	4367	234	28	1	0	1	0	17	4	2	0	3	0	0
BGEO_SAMN07136678_METAG	1 (Section GA02, Cruise JC057)	South-west Atlantic Ocean	-49.5475	-52.6885	10	0.2<-	EPI	2999	199	83	3	2	3	0	47	4	4	0	19	0	1
BGEO_SAMN07136682_METAG	2 (Section GA02, Cruise JC057)	South-west Atlantic Ocean	-48.9358	-48.7933	150	0.2<-	EPI	3916	246	83	6	3	5	0	41	6	7	0	15	0	0
BGEO_SAMN07136680_METAG	2 (Section GA02, Cruise JC057)	South-west Atlantic Ocean	-48.9358	-48.7933	11	0.2<-	EPI	3396	350	158	1	1	1	0	103	25	0	8	19	0	0
BGEO_SAMN07136681_METAG	2 (Section GA02, Cruise JC057)	South-west Atlantic Ocean	-48.9358	-48.7933	51	0.2<-	EPI	3331	510	279	8	0	5	0	168	34	2	0	62	0	0
TARA_SAMEA2621401_METAG	TARA_082	South-west Atlantic Ocean	-47.1863	-58.2902	5	0.22-3	EPI	38139	6489	2319	206	150	458	1	951	195	15	0	340	1	2
TARA_SAMEA2621423_METAG	TARA_082	South-west Atlantic Ocean	-47.2007	-57.9446	40	0.22-3	EPI	67506	10936	4277	356	388	1283	2	1608	279	26	0	334	0	1
ANT28_178	ANT28_178	South-west Atlantic Ocean	-56.17	-62.633	20	0.22-3	EPI	4692	633	518	7	5	36	0	4	2	402	0	26	1	35
ANT28_179	ANT28_179	South-west Atlantic Ocean	-57.983	-59.867	20	0.22-3	EPI	6972	628	497	31	28	62	0	3	2	327	0	25	3	16
ANT28_296	ANT28_296	South-west Atlantic Ocean	-51.054	-66.459	20	0.22-3	EPI	17498	797	238	1	13	0	4	10	182	1	1	26	0	0
ANT28_297	ANT28_297	South-west Atlantic Ocean	-47.941	-61.923	20	0.22-3	EPI	5372	399	113	1	0	0	2	66	36	3	0	5	0	0
TARA_SAMEA4398067_METAG	TARA_201	Baffin Bay	74.3386	-85.6208	36	0.22-3	EPI	69051	8688	368	27	260	1	0	0	6	6	0	2	66	0
TARA_SAMEA4398009_METAG	TARA_201	Baffin Bay	74.2987	-85.7806	5	0.22-3	EPI	78112	3289	537	75	354	2	0	0	21	4	0	3	78	0
TARA_SAMEA4398247_METAG	TARA_208	Baffin Bay	69.1136	-51.5086	5	0.22-3	EPI	57366	1332	590	80	19	0	1	1	467	2	0	10	10	0
TARA_SAMEA4398094_METAG	TARA_205	Baffin Bay	72.4693	-71.892	5	0.22-3	EPI	75917	6352	628	46	446	5	0	0	14	3	0	5	109	0
TARA_SAMEA4398296_METAG	TARA_209	Baffin Bay	64.7127	-53.0106	5	0.22-3	EPI	50560	2437	1099	186	234	4	1	3	436	13	0	69	153	0
TARA_SAMEA4398176_METAG	TARA_206	Baffin Bay	70.9574	-53.5989	5	0.22-3	EPI	62448	2930	1156	144	292	4	0	0	564	3	0	72	77	0
TARA_SAMEA4398370_METAG	TARA_210	Baffin Bay	61.5427	-55.9869	5	0.22-3	EPI	57956	2859	1418	67	68	1	1	1	1109	1	0	143	27	0
UW023-8Ar	UW023-8Ar	Baffin Bay	72.23	-72.46	0	0.22-3	EPI	17023	1363	675	18	478	0	0	0	142	0	0	17	20	0
LB01-5m-8Ar	LB01-5m-8Ar	Baffin Bay	56.33	-46.99	5	0.22-3	EPI	17214	643	227	2	6	0	5	0	205	0	0	9	0	0
TARA_SAMEA4397983_METAG	TARA_201	Baffin Bay	74.305	-85.6552	441	0.22-3	MES	39184	1502	333	55	94	4	0	0	70	25	0	25	60	0
TARA_SAMEA4398150_METAG	TARA_205	Baffin Bay	72.4456	-71.8814	491	0.22-3	MES	39767	1845	285	40	127	3	0	0	34	24	0	12	45	0
TARA_SAMEA4398219_METAG	TARA_206	Baffin Bay	70.9433	-53.5127	411	0.22-3	MES	43499	1981	687	96	179	3	0	9	275	21	0	54	50	0
TARA_SAMEA4398238_METAG	TARA_206	Baffin Bay	70.9433	-53.5127	411	<-0.22	MES	45717	659	1	0	0	0	0	0	1	0	0	0	0	0
TARA_SAMEA4398341_METAG	TARA_209	Baffin Bay	64.7	-52.996	351	0.22-3	MES	42408	2372	758	74	134	5	1	0	392	15	0	67	70	0
TARA_SAMEA4398413_METAG	TARA_210	Baffin Bay	61.5754	-55.9846	391	0.22-3	MES	43793	1672	298	26	22	2	1	1	115	1	2	99	29	0
LB01-300m-8Ar	LB01-300m-8Ar	Baffin Bay	56.33	-46.99	300	0.22-3	MES	11263	357	22	2	2	0	0	0	7	0	0	7	4	0
LB01-1000m-8Ar	LB01-1000m-8Ar	Baffin Bay	56.33	-46.99	1000	0.22-3	MES	11607	1371	2	0	0	0	0	0	2	0	0	0	0	0
TARA_SAMEA2619678_METAG	TARA_018	Mediterranean Sea	35.7528	14.2765	60	0.22-1.6	EPI	100950	918	1	0	0	0	0	0	0	0	1	0	0	0
TARA_SAMEA2619667_METAG	TARA_018	Mediterranean Sea	35.759	14.2574	5	0.22-1.6	EPI	104672	900	1	0	0	0	0	0	0	0	1	0	0	0
TARA_SAMEA2591098_METAG	TARA_023	Mediterranean Sea	42.1735	17.7252	55	0.22-1.6	EPI	36735	708	2	0	0	0	0	0	0	0	2	0	0	0
TARA_SAMEA2619782_METAG	TARA_025	Mediterranean Sea	39.3991	19.3997	50	0.22-1.6	EPI	69663	866	2	0	0	0	0	0	0	0	2	0	0	0
TARA_SAMEA2591074_METAG	TARA_007	Mediterranean Sea	37.0541	1.9478	42	0.22-1.6	EPI	28577	1704	5	0	0	0	2	0	0	0	3	0	0	0
TARA_SAMEA2619548_METAG	TARA_009	Mediterranean Sea	39.0609	5.9422	55	0.22-1.6	EPI	85665	2536	57	0	0	0	0	0	0	0	57	0	0	0
B08-3200m-8Ar	B08-3200m-8Ar	North Pacific Ocean	58.1	176.4	3200	0.22-3	BAT	9656	231	22	6	3	0	0	0	5	2	0	4	2	0
TARA_SAMEA2623079_METAG	TARA_132	North Pacific Ocean	31.5168	-159.046	115	0.22-3	EPI	50460	531	4	0	0	0	0	0	0	0	4	0	0	0
TARA_SAMEA2623116_METAG	TARA_133	North Pacific Ocean	35.3671	-127.742	5	0.22-3	EPI	95136	3690	156	0	0	0	0	0	0	0	156	0	0	0
TARA_SAMEA2623135_METAG	TARA_133	North Pacific Ocean	35.4002	-127.75	45	0.22-3	EPI	43156	2580	262	0	0	0	0	1	3	0	258	0	0	0
B08-0m-8Ar	B08-0m-8Ar	North Pacific Ocean	58.1	176.4	0	0.22-3	EPI	27206	1603	1345	19	66	0	2	3	928	0	0	305	22	0
UW012-0m-8Ar	UW012-0m-8Ar	North Pacific Ocean	52.76	169.45	0	0.22-3	EPI	11381	851	283	6	7	0	1	0	239	0	0	26	4	0
TARA_SAMEA2623155_METAG	TARA_133	North Pacific Ocean	35.2698	-127.727	650	0.22-3	MES	41080	130	1	0	0	0	0	0	0	0	1	0	0	0
B08-1000m-8Ar	B08-1000m-8Ar	North Pacific Ocean	58.1	176.4	1000	0.22-3	MES	24692	1620	1364	23	79	0	2	4	838	0	0	395	23	0
TARA_SAMEA2621990_METAG	TARA_098	South-east Pacific Ocean	-25.8051	-111.72	5	0.22-3	EPI	50673	546	1	0	0	0	0	1	0	0	0	0	0	0
TARA_SAMEA2622119_METAG	TARA_100	South-east Pacific Ocean	-12.9723	-96.0122	50	0.22-3	EPI	62084	1690	1	0	0	0	0	0	0	0	1	0	0	0
TARA_SAMEA2621839_METAG	TARA_094	South-east Pacific Ocean	-32.7971	-87.0693	5	0.22-3	EPI	104979	4070	4	0	0	0	0	0	0	0	4	0	0	0
TARA_SAMEA2621779_METAG	TARA_093	South-east Pacific Ocean	-34.0614	-73.1066	5	0.22-3	EPI	50564	2856	25	0	0	0	0	0	0	0	25	0	0	0
TARA_SAMEA2621812_METAG	TARA_093	South-east Pacific Ocean	-33.9116	-73.0537	35	0.22-3	EPI	57976	4892	50	0	0	0	1	0	0	0	49	0	0	0
TARA_SAMEA2622219_METAG	TARA_102	South-east Pacific Ocean	-5.2669	-85.2732	40	0.22-3	EPI	55901	3114	56	0	0	0	0	0	0	0	56	0	0	0
BGEO_SAMN07136886_METAG	29 (Section GP13, Cruise SS2011)	South-west Pacific Ocean	-32.4995	-179.125	99.9	0.2<-	EPI	3006	45	2	0	0	0	0	0	0	0	2	0	0	0
BGEO_SAMN07136754_METAG	32 (Section GP13, Cruise SS2011)	South-west Pacific Ocean	-32.4995	-176.03	100.3	0.2<-	EPI	4455	64	2	0	0	0	0	0	0	0	2	0	0	0
BGEO_SAMN07136793_METAG	36 (Section GP13, Cruise SS2011)	South-west Pacific Ocean	-32.4998	-171.999	100.3	0.2<-	EPI	2576	61	2	0	0	0	0	0	0	0	2	0	0	0
BGEO_SAMN07136777_METAG	22 (Section GP13, Cruise SS2011)	South-west Pacific Ocean	-30.0013	174.001	100.4	0.2<-	EPI	4948	55	3	0	0	0	0	0	0	0	3	0	0	0
UW050-0m-34An	UW050-0m-34An	South-west Pacific Ocean	-58.03	-176.62	0	0.22-3	EPI	22054	1011	584	9	0	2	0	432	98	6	0	37	0	0
A4-07-3000m-34An	A4-07-3000m-34An	Southern Ocean	-69.94	-115.24	3000	0.22-3	BAT	18301	1158	941	8	0	192	0	4	0	643	0	12	9	73
A3-09-3500m-34An	A3-09-3500m-34An	Southern Ocean	-68.01	-120	3500	0.22-3	BAT	13699	152	60	3	0	12	0	2	0	35	0	2	1	5
A5-10-3500m-34An	A5-10-3500m-34An	Southern Ocean	-67.02	-110	3500	0.22-3	BAT	19179	112	34	2	0	10	0	0	0	19	0	1	0	2
TARA_SAMEA2621509_METAG	TARA_085	Southern Ocean	-62.0385	-49.529	5	0.22-3	EPI	60921	815	766	18	15	239	0	1	0	395	0	21	8	69
TARA_SAMEA2621536_METAG	TARA_085	Southern Ocean	-62.2231	-49.2139	90	0.22-3	EPI	51253	916	831	17	3	411	0	0	0	257	0	24	19	100
TARA_SAMEA2621487_METAG	TARA_084	Southern Ocean	-60.2287	-60.6476	5	0.22-3	EPI	45771	5112	4154	30	8	1669	0	37	5	1885	0	87	46	387
ANT28_193	ANT28_193	Southern Ocean	-61.717	-55.167	20	0.22-3	EPI	6112	521	314	7	0	1	1	230	63	2	1	8	0	1
ANT28_241	ANT28_241	Southern Ocean	-61.244	-57.074	20	0.22-3	EPI	5713	1324	965	14	0	107	0	313	19	326	0	22	2	162
ANT28_287	ANT28_287	Southern Ocean	-60.5	-55.5	20	0.22-3	EPI	5013	465	382	35	19	44	0	3	2	246	0	18	0	15
A3-09-0m-34An	A3-09-0m-34An	Southern Ocean	-68.01	-120	0	0.22-3	EPI	32539	2521	1968	8	0	464	0	3	0	1297	0	20	18	158
A4-07-0m-34An	A4-07-0m-34An	Southern Ocean	-69.94	-115.24	0	0.22-3	EPI	9909	94	17	0	0	4	0	0	0	11	0	0	0	2
A5-10-0m-34An	A5-10-0m-34An	Southern Ocean	-67.02	-110	0	0.22-3	EPI	22546	2397	1954	18	2	409	0	38	4	1274	0	27	8	174
UW042-0m-34An	UW042-0m-34An	Southern Ocean	-70	-160.08	0	0.22-3	EPI	18682	801	595	1	0	143	0	0	0	261	0	7	11	172
UW044-0m-34An	UW044-0m-34An	Southern Ocean	-70.75	-169	0	0.22-3	EPI	30218	1070	637	2	0	129	0	0	0	240	0	4	20	242
UW048-33An	UW048-33An	Southern Ocean	-67.77	-89.29	0	0.22-3	EPI	10869	1537	1240	6	3	287	0	8	0	683	0	9	16	228
UW051-33An	UW051-33An	Southern Ocean	-70.05	-112.73	0	0.22-3	EPI	17090	435	40	0	0	16	0	0	0	16	0	0	0	8
UW056-33An	UW056-33An	Southern Ocean	-76.96	173.02	0	0.22-3	EPI	12359	307	13	0	3	4	0	0	0	3	0	0	0	3
UW064-33An	UW064-33An	Southern Ocean	-64.35	125.22	0	0.22-3	EPI	13785	1180	845	4	5	146	0	10	3	603	0	15	3	56
UW072-33An	UW072-33An	Southern Ocean	-66.58	70.56	0	0.22-3	EPI	8747	678	527	6	5	79	0	3	0	357	0	13	2	62
UW073-33An	UW073-33An	Southern Ocean	-60.01	73.61	0	0.22-3	EPI	13763	746	407	2	0	91	0	6	0	279	0	3	3	23
TARA_SAMEA2621551_METAG	TARA_085	Southern Ocean	-61.9689	-49.5017	790	0.22-3	MES	40768	62	10	1	0	5	0	0	0	3	0	0	0	1
A3-09-300m-34An	A3-09-300m-34An	Southern Ocean	-68.01	-120	300	0.22-3	MES	20209	104	13	0	0	2	0	0	0	9	0	0	0	2
A4-07-300m-34An	A4-07-300m-34An	Southern Ocean	-69.94	-115.24	300	0.22-3	MES	19824	2151	1750	12	1	362	0	4	0	1208	0	16	16	131
A5-10-300m-34An	A5-10-300m-34An	Southern Ocean	-67.02	-110	300	0.22-3	MES	15308	114	27	1	0	7	0	0	0	16	0	0	0	3
A3-09-1000m-34An	A3-09-1000m-34An	Southern Ocean	-68.01	-120	1000	0.22-3	MES	15269	127	47	1	0	14	0	0	0	24	0	1	4	3
A4-07-1000m-34An	A4-07-1000m-34An	Southern Ocean	-69.94	-115.24	1000	0.22-3	MES	18009	369	249	1	0	63	0	0	0	157	0	3	4	21
A5-10-1000m-34An	A5-10-1000m-34An	Southern Ocean	-67.02	-110	1000	0.22-3	MES	20913	437	264	2	0	67	0	4	0	152	0	7	6	26

## Sheet: Table S4
Table S4: Metadata for metatranscriptomic data used to estimate the proportion of the RCA cluster and 10 of the 13 RCA species.
Sample	Station	Ocean region	Latitude (°N)	Longitude (°E)	Depth	Size fraction	Layer	RCA cluster	Total bacterial community	Roseobacter group	C1	C3	C4/C5	C6	B1	B2	B3	B4	A1	unknown Planktomarina [gom_001780]	unknown Planktomarina [gom_003606]
TARA_SAMEA2619750_METAT_SAMEA2619750	TARA_022	Mediterranean Sea	39.5705	17.4101	30	0.22-1.6	EPI	2	19203	552	0	0	0	0	0	0	0	2	0	0	0
TARA_SAMEA2620974_METAT_SAMEA2620974	TARA_067	South-east Atlantic Ocean	-32.2401	17.7103	5	0.22-3	EPI	4	4686	427	0	0	0	3	0	0	0	1	0	0	0
TARA_SAMEA2621041_METAT_SAMEA2621041	TARA_068	South-east Atlantic Ocean	-31.027	4.6802	50	0.22-3	EPI	7	14553	365	0	0	0	0	0	0	0	7	0	0	0
TARA_SAMEA2621017_METAT_SAMEA2621017	TARA_068	South-east Atlantic Ocean	-31.0266	4.665	5	0.22-3	EPI	4	8289	248	0	0	0	0	0	0	0	4	0	0	0
TARA_SAMEA2621307_METAT_SAMEA2621307	TARA_080	South-west Atlantic Ocean	-40.6511	-52.182	5	0.22-3	EPI	3	12424	422	0	0	0	3	0	0	0	0	0	0	0
TARA_SAMEA2621378_METAT_SAMEA2621378	TARA_081	South-west Atlantic Ocean	-44.5913	-52.1804	35	0.22-3	EPI	79	11390	1315	1	0	0	2	8	6	0	61	1	0	0
TARA_SAMEA2621350_METAT_SAMEA2621350	TARA_081	South-west Atlantic Ocean	-44.5342	-52.455	5	0.22-3	EPI	33	5318	454	0	0	0	2	6	2	0	23	0	0	0
TARA_SAMEA2621423_METAT_SAMEA2621423	TARA_082	South-west Atlantic Ocean	-47.2007	-57.9446	40	0.22-3	EPI	719	11058	1721	61	37	156	4	307	64	6	0	82	0	2
TARA_SAMEA2621401_METAT_SAMEA2621401	TARA_082	South-west Atlantic Ocean	-47.1863	-58.2902	5	0.22-3	EPI	509	8592	1315	55	29	122	1	179	31	4	0	88	0	0
TARA_SAMEA2621455_METAT_SAMEA2621455	TARA_083	South-west Atlantic Ocean	-54.3739	-65.1342	5	0.22-3	EPI	75	9668	1435	0	8	1	15	27	14	0	0	10	0	0
TARA_SAMEA2621487_METAT_SAMEA2621487	TARA_084	Southern Ocean	-60.2287	-60.6476	5	0.22-3	EPI	618	9260	798	3	0	237	0	5	0	240	0	15	18	100
TARA_SAMEA2621536_METAT_SAMEA2621536	TARA_085	Southern Ocean	-62.2231	-49.2139	90	0.22-3	EPI	355	11034	410	8	2	196	0	0	0	79	0	7	12	51
TARA_SAMEA2621509_METAT_SAMEA2621509	TARA_085	Southern Ocean	-62.0385	-49.529	5	0.22-3	EPI	208	9241	230	7	6	72	0	0	0	84	0	7	4	28
TARA_SAMEA2621595_METAT_SAMEA2621595	TARA_086	Southern Ocean	-64.3183	-53.1081	35	0.22-3	EPI	140	6324	164	3	2	96	0	0	0	10	0	3	17	9
TARA_SAMEA2621571_METAT_SAMEA2621571	TARA_086	Southern Ocean	-64.3595	-53.0063	5	0.22-3	EPI	14	11797	49	0	0	4	0	0	0	3	0	0	5	2
TARA_SAMEA2621623_METAT_SAMEA2621623	TARA_087	Southern Ocean	-63.8768	-56.0916	5	0.22-3	EPI	275	10865	599	8	8	25	0	0	0	138	0	1	9	86
TARA_SAMEA2621653_METAT_SAMEA2621653	TARA_088	Southern Ocean	-63.4015	-56.7938	5	0.22-3	EPI	235	7851	355	18	12	23	0	0	0	133	0	3	7	39
TARA_SAMEA2621681_METAT_SAMEA2621681	TARA_089	Southern Ocean	-57.7338	-67.1084	5	0.22-3	EPI	450	9466	915	22	0	20	0	300	74	2	0	32	0	0
TARA_SAMEA2621710_METAT_SAMEA2621710	TARA_090	South-east Pacific Ocean	-39.6466	-76.9634	5	0.22-3	EPI	7	7509	1089	0	0	0	0	0	0	0	7	0	0	0
TARA_SAMEA2621736_METAT_SAMEA2621736	TARA_091	South-east Pacific Ocean	-34.161	-73.0995	5	0.22-3	EPI	8	4005	491	0	0	0	1	0	0	0	7	0	0	0
TARA_SAMEA2621758_METAT_SAMEA2621758	TARA_092	South-east Pacific Ocean	-33.6895	-71.998	9	0.22-3	EPI	27	7775	1114	0	0	0	27	0	0	0	0	0	0	0
TARA_SAMEA2621814_METAT_SAMEA2621814	TARA_093	South-east Pacific Ocean	-33.9116	-73.0537	35	0.22-3	EPI	19	13154	2114	0	0	0	1	0	0	0	18	0	0	0
TARA_SAMEA2621782_METAT_SAMEA2621782	TARA_093	South-east Pacific Ocean	-34.0614	-73.1066	5	0.22-3	EPI	4	7108	636	0	0	0	0	0	0	0	4	0	0	0
TARA_SAMEA2623083_METAT_SAMEA2623083	TARA_132	North Pacific Ocean	31.5168	-159.046	115	0.22-3	EPI	2	5652	128	0	0	0	0	0	0	0	2	0	0	0
TARA_SAMEA2623139_METAT_SAMEA2623139	TARA_133	North Pacific Ocean	35.4002	-127.75	45	0.22-3	EPI	90	14314	1171	0	0	0	0	0	0	0	90	0	0	0
TARA_SAMEA2623119_METAT_SAMEA2623119	TARA_133	North Pacific Ocean	35.3671	-127.742	5	0.22-3	EPI	20	14925	849	0	0	0	0	0	0	0	20	0	0	0
TARA_SAMEA2623177_METAT_SAMEA2623177	TARA_134	North Pacific Ocean	32.7526	-122.001	5	0.22-3	EPI	13	10921	483	0	0	0	0	0	0	0	13	0	0	0
TARA_SAMEA2623219_METAT_SAMEA2623219	TARA_135	North Pacific Ocean	32.931	-121.865	30	0.22-3	EPI	32	13333	1108	0	0	0	0	0	0	0	32	0	0	0
TARA_SAMEA2623197_METAT_SAMEA2623197	TARA_135	North Pacific Ocean	32.9986	-121.77	5	0.22-3	EPI	26	12196	652	0	0	0	0	0	0	0	26	0	0	0
TARA_SAMEA2623830_METAT_SAMEA2623830	TARA_150	North-east Atlantic Ocean	35.8427	-37.1526	40	0.22-3	EPI	3	12933	377	0	0	0	0	0	0	0	3	0	0	0
TARA_SAMEA2623808_METAT_SAMEA2623808	TARA_150	North-east Atlantic Ocean	35.9346	-37.3032	5	0.22-3	EPI	11	19970	895	0	0	0	0	0	0	0	11	0	0	0
TARA_SAMEA2623872_METAT_SAMEA2623872	TARA_151	North-east Atlantic Ocean	36.1811	-28.9373	80	0.22-3	EPI	3	11896	419	0	0	0	0	0	0	0	3	0	0	0
TARA_SAMEA2623850_METAT_SAMEA2623850	TARA_151	North-east Atlantic Ocean	36.1715	-29.023	5	0.22-3	EPI	5	15690	543	0	0	0	0	0	0	0	5	0	0	0
TARA_SAMEA2623925_METAT_SAMEA2623925	TARA_152	North-east Atlantic Ocean	43.7056	-16.8794	25	0.22-3	EPI	81	52269	2453	0	0	0	0	0	0	0	81	0	0	0
TARA_SAMEA2623890_METAT_SAMEA2623890	TARA_152	North-east Atlantic Ocean	43.6792	-16.8344	5	0.22-3	EPI	17	11527	580	0	0	0	0	0	0	0	17	0	0	0
TARA_SAMEA2623974_METAT_SAMEA2623974	TARA_153	North-east Atlantic Ocean	44.0342	-16.5455	100	0.22-3	EPI	64	30780	3464	0	0	0	0	0	0	0	64	0	0	0
TARA_SAMEA4396508_METAT_SAMEA4396508	TARA_155	North-east Atlantic Ocean	54.5451	-16.7943	40	0.22-3	EPI	32	6908	681	0	0	0	0	0	1	0	31	0	0	0
TARA_SAMEA4396435_METAT_SAMEA4396435	TARA_155	North-east Atlantic Ocean	54.5305	-16.9377	5	0.22-3	EPI	73	18597	1219	0	0	0	0	0	3	0	70	0	0	0
TARA_SAMEA4396982_METAT_SAMEA4396982	TARA_158	Arctic Ocean	67.161	0.3964	25	0.22-3	EPI	60	8521	185	7	3	0	0	0	20	0	0	25	5	0
TARA_SAMEA4396935_METAT_SAMEA4396935	TARA_158	Arctic Ocean	67.141	0.2355	5	0.22-3	EPI	162	9595	1139	27	9	1	2	0	68	0	0	43	12	0
TARA_SAMEA4397045_METAT_SAMEA4397045	TARA_163	Arctic Ocean	76.1825	1.3918	5	0.22-3	EPI	120	7230	383	31	25	1	0	0	10	2	0	5	46	0
TARA_SAMEA4397085_METAT_SAMEA4397085	TARA_163	Arctic Ocean	76.1246	1.3648	499	0.22-3	MES	32	7682	99	21	11	0	0	0	0	0	0	0	0	0
TARA_SAMEA4397168_METAT_SAMEA4397168	TARA_168	Arctic Ocean	72.5432	44.102	40	0.22-3	EPI	442	17002	835	26	70	0	0	0	329	2	0	13	2	0
TARA_SAMEA4397209_METAT_SAMEA4397209	TARA_168	Arctic Ocean	72.5199	44.0552	NA	0.22-3	EPI	216	10439	478	10	23	0	0	0	158	0	0	17	8	0
TARA_SAMEA4397112_METAT_SAMEA4397112	TARA_168	Arctic Ocean	72.5128	44.0775	5	0.22-3	EPI	180	20647	465	4	17	0	0	0	154	0	0	5	0	0
TARA_SAMEA4397289_METAT_SAMEA4397289	TARA_173	Arctic Ocean	78.9354	79.0604	35	0.22-3	EPI	696	20819	1239	137	231	5	0	0	182	10	0	33	98	0
TARA_SAMEA4397249_METAT_SAMEA4397249	TARA_173	Arctic Ocean	78.9564	79.4201	5	0.22-3	EPI	1094	20550	1971	224	388	6	0	0	169	9	0	17	281	0
TARA_SAMEA4397403_METAT_SAMEA4397403	TARA_175	Arctic Ocean	79.3349	66.2954	NA	0.22-3	EPI	432	15682	702	57	99	3	0	0	102	36	0	21	114	0
TARA_SAMEA4397357_METAT_SAMEA4397357	TARA_175	Arctic Ocean	79.2026	66.4827	199	0.22-3	EPI	281	12791	679	51	50	1	0	0	37	10	0	9	123	0
TARA_SAMEA4397324_METAT_SAMEA4397324	TARA_175	Arctic Ocean	79.2233	66.3435	5	0.22-3	EPI	1375	30307	1806	308	331	10	0	6	208	61	0	34	417	0
TARA_SAMEA4397439_METAT_SAMEA4397439	TARA_178	Arctic Ocean	77.1604	73.2057	5	0.22-3	EPI	670	14512	1988	147	242	5	0	0	36	5	0	10	225	0
TARA_SAMEA4397530_METAT_SAMEA4397530	TARA_180	Arctic Ocean	74.8283	76.2096	30	0.22-3	EPI	518	14682	1449	15	466	1	0	0	17	0	0	3	16	0
TARA_SAMEA4397483_METAT_SAMEA4397483	TARA_180	Arctic Ocean	74.8023	76.1478	5	0.22-3	EPI	349	9927	1084	2	344	0	0	0	1	0	0	0	2	0
TARA_SAMEA4397621_METAT_SAMEA4397621	TARA_188	Arctic Ocean	78.3555	91.6084	17	0.22-3	EPI	233	10564	621	64	64	1	0	0	43	2	0	2	57	0
TARA_SAMEA4397580_METAT_SAMEA4397580	TARA_188	Arctic Ocean	78.2518	91.8557	5	0.22-3	EPI	789	15437	1296	236	296	4	0	0	80	2	0	2	169	0
TARA_SAMEA4397716_METAT_SAMEA4397716	TARA_189	Arctic Ocean	77.9668	116.656	20	0.22-3	EPI	211	10264	447	64	58	1	0	6	43	9	0	2	28	0
TARA_SAMEA4397660_METAT_SAMEA4397660	TARA_189	Arctic Ocean	77.9028	117.154	5	0.22-3	EPI	424	13472	859	135	166	1	0	0	62	3	0	2	55	0
TARA_SAMEA4397741_METAT_SAMEA4397741	TARA_189	Arctic Ocean	78.0391	116.41	299	0.22-3	MES	42	4874	80	19	23	0	0	0	0	0	0	0	0	0
TARA_SAMEA4397768_METAT_SAMEA4397768	TARA_191	Arctic Ocean	71.5955	160.938	5	0.22-3	EPI	254	7506	533	20	189	0	0	0	26	0	0	0	19	0
TARA_SAMEA4397809_METAT_SAMEA4397809	TARA_193	Arctic Ocean	71.0704	174.992	5	0.22-3	EPI	79	4765	795	8	70	0	0	0	0	0	0	0	1	0
TARA_SAMEA4397915_METAT_SAMEA4397915	TARA_194	Arctic Ocean	73.3275	-168.814	35	0.22-3	EPI	42	5844	228	6	18	0	0	0	13	0	0	2	3	0
TARA_SAMEA4397853_METAT_SAMEA4397853	TARA_194	Arctic Ocean	73.3833	-168.133	5	0.22-3	EPI	378	15775	1191	48	265	0	0	0	20	0	0	0	45	0
TARA_SAMEA4397942_METAT_SAMEA4397942	TARA_196	Arctic Ocean	71.8895	-154.91	5	0.22-3	EPI	174	6828	416	19	76	1	0	0	58	0	0	6	14	0
TARA_SAMEA4398077_METAT_SAMEA4398077	TARA_201	Arctic Ocean	74.3386	-85.6208	36	0.22-3	EPI	34	6397	480	5	21	1	0	0	2	1	0	0	4	0
TARA_SAMEA4398022_METAT_SAMEA4398022	TARA_201	Arctic Ocean	74.2987	-85.7806	5	0.22-3	EPI	55	7658	313	7	34	1	0	0	3	0	0	0	10	0
TARA_SAMEA4398105_METAT_SAMEA4398105	TARA_205	Arctic Ocean	72.4693	-71.892	5	0.22-3	EPI	88	10803	767	8	58	0	0	0	3	1	0	1	17	0
TARA_SAMEA4398187_METAT_SAMEA4398187	TARA_206	Arctic Ocean	70.9574	-53.5989	5	0.22-3	EPI	155	10419	477	18	39	1	0	0	71	0	0	14	12	0
TARA_SAMEA4398233_METAT_SAMEA4398233	TARA_206	Arctic Ocean	70.9433	-53.5127	411	0.22-3	MES	44	6226	209	13	14	0	0	0	11	0	0	3	3	0
TARA_SAMEA4398261_METAT_SAMEA4398261	TARA_208	Arctic Ocean	69.1136	-51.5086	5	0.22-3	EPI	241	8834	979	17	55	1	2	0	117	1	0	25	23	0
TARA_SAMEA4398309_METAT_SAMEA4398309	TARA_209	Arctic Ocean	64.7127	-53.0106	5	0.22-3	EPI	143	8932	422	21	29	1	0	0	58	1	0	15	18	0
TARA_SAMEA4398354_METAT_SAMEA4398354	TARA_209	Arctic Ocean	64.7	-52.996	351	0.22-3	MES	45	4194	193	5	10	0	0	0	17	0	0	7	6	0
TARA_SAMEA4398381_METAT_SAMEA4398381	TARA_210	Arctic Ocean	61.5427	-55.9869	5	0.22-3	EPI	92	4801	287	5	4	0	0	0	64	0	0	17	2	0
TARA_SAMEA4398426_METAT_SAMEA4398426	TARA_210	Arctic Ocean	61.5754	-55.9846	391	0.22-3	MES	23	8013	113	2	1	0	0	0	13	0	0	5	2	0

## Sheet: Table S5
Table S5: Genome data of Southern Ocean SAG [1]
SAGs	Genomic characteristics information					Marker genes information for the phylogeney in this study (marker genes predicted with GTDB-tk)
	Contig/Scaffolds	Genome Size (bp)	GC (%)	Protein-coding Genes	Genome Completeness (%)	number unique genes	number_mssing_genes
AB-661-I11	48	2146661	45.49	2020	66.21	84	35
AB-661-L17	61	1437779	45.32	1365	42.48	65	54
AB-661-M21	25	385010	44.94	372	17.24	14	106
Southern Ocean Co-assembly	123	3470311	45.31	3306	95.69

## Sheet: Table S6
Table S6: The incomplete prohage in the Rhodobacteraceae bacterium IMCC1909
Contig	Start	Stop	Frame	Strand	Length (bp)	Function
gnl|goettingen|IMCC1909_scaffold_5	3	1013	3	+	1011	Phage head, head-tail preconnector protease C / Phage head, scaffolding domain Nu3
gnl|goettingen|IMCC1909_scaffold_5	1023	1355	3	+	333	Phage head, head-DNA stabilization protein D
gnl|goettingen|IMCC1909_scaffold_5	1411	2436	1	+	1026	Phage head, major capsid protein E
gnl|goettingen|IMCC1909_scaffold_5	2478	2876	3	+	399	Phage head, DNA packaging protein FI
gnl|goettingen|IMCC1909_scaffold_5	2888	3241	2	+	354	Phage head, head-tail joining protein FII
gnl|goettingen|IMCC1909_scaffold_5	3253	3831	1	+	579	Phage tail, component Z
gnl|goettingen|IMCC1909_scaffold_5	3828	4223	3	+	396	Phage tail, component U
gnl|goettingen|IMCC1909_scaffold_5	4231	4971	1	+	741	Phage tail, major tail protein V
gnl|goettingen|IMCC1909_scaffold_5	4987	5076	1	+	90	hypothetical protein

## Sheet: Table S7
Table S7: The GC content of genomes and PR genes in the RCA cluster
Original Genome/MAG Name	Genome/MAG Name	Genomic G+C Content	PR Gene G+C Content
TARA_SAMEA4396538_METAG_HNKNJLIB	C1-1	48.4	44.36
TARA_SAMEA4397426_METAG_AOFPBGIH	C1-2	48.71	44.61
TARA_SAMEA2621423_METAG_HMANLLPI	C1-3	48.58	44.49
ANT28_SAMPLE241_METAG_IBNIABBM	C2-1	46.36	44.99
TARA_SAMEA4397611_METAG_JFICBANG	C3-4	52.63	44.83
TARA_SAMEA4398094_METAG_KAIHMEFI	C3-5	52.38	45.15
TARA_SAMEA4397649_METAG_ALFICBCN	C3-7	52.37	45.63
TARA_SAMEA4397798_METAG_MDFHKJJK	C3-10	51.75	45.82
NSEA_SAMEA5407188_METAG_20160512B7G10	C3-11	51.23	44.06
TARA_SAMEA4397930_METAG_FDOALGEH	C3-12	52.31	45.82
TARA_SAMEA2621423_METAG_IGMJFLMF	C3-13	51.38	44.32
TARA_SAMEA2621401_METAG_HMOFNEGP	C3-14	50.99	44.32
TARA_SAMEA4397569_METAG_DJNJDGHF	C4-1	47.81	47.46
TARA_SAMEA4397611_METAG_OIMMFBHC	C4-3	47.94	47.46
TARA_SAMEA4397426_METAG_DDEDKPON	C4-4	47.77	47.33
TARA_SAMEA4397390_METAG_KONFPMPI	C4-5	47.89	47.58
TARA_SAMEA4397311_METAG_ALJCCPPC	C4-6	47.86	47.33
TARA_SAMEA4397034_METAG_KHGLEGHM	C4-7	48.12	47.46
TARA_SAMEA4397649_METAG_LIHCEAEE	C4-8	47.96	47.33
TARA_SAMEA2621536_METAG_MFGPAFPA	C5-1	48.11	46.95
ANT28_SAMPLE178_METAG_LLLEPJCG	C5-2	47.95	47.07
ANT28_SAMPLE241_METAG_CPIDHMEF	C5-3	47.98	48.4
TARA_SAMEA2621401_METAG_FPOJAMCL	C5-4	47.77	48.7
ANT28_SAMPLE179_METAG_HGGFONEJ	C5-5	47.87	46.95
TARA_SAMEA2621509_METAG_EHDBKLHN	C5-6	48.11	46.95
ANT28_SAMPLE287_METAG_LNAAOIAO	C5-7	47.97	46.95
BGEO_SAMN07136681_METAG_CCFDMHKL	B1-1	43.73	44.66
ANT28_SAMPLE241_METAG_JJDPOKHG	B1-2	43.65	44.4
TARA_SAMEA4397516_METAG_FMMDGJLF	B2-1	43.68	43.89
TARA_SAMEA4397611_METAG_EOJFKCMK	B2-2	43.71	43.89
TARA_SAMEA4397157_METAG_NGHKFCOJ	B2-3	43.7	43.89
TARA_SAMEA4398176_METAG_MHCPDBIL	B2-4	43.71	43.89
TARA_SAMEA4398247_METAG_JHLNHDBE	B2-5	43.87	43.89
TARA_SAMEA4397930_METAG_DHCENOEG	B2-6	43.66	43.89
TARA_SAMEA4397196_METAG_KCMCGEFP	B2-7	43.7	43.64
TARA_SAMEA4398370_METAG_BHIOPPFJ	B2-8	43.7	43.64
TARA_SAMEA4397649_METAG_FEHKBCJA	B2-9	43.71	43.89
TARA_SAMEA4398219_METAG_JPOKABPI	B2-10	43.66	43.77
TARA_SAMEA4397101_METAG_HNJMAKPE	B2-11	43.8	43.89
TARA_SAMEA4396538_METAG_GIGKEHFN	B2-12	43.7	43.77
TARA_SAMEA4398341_METAG_NFOOLMGP	B2-13	43.73	43.77
TARA_SAMEA4398296_METAG_GKEOPECK	B2-14	43.45	43.77
TARA_SAMEA4397903_METAG_PBEFKDMC	B2-15	43.69	43.89
TARA_SAMEA4397278_METAG_DGACBACO	B2-16	43.79	43.89
TARA_SAMEA4397705_METAG_CBHMPCAE	B2-17	43.67	43.89
TARA_SAMEA4397426_METAG_JEBIGGCL	B2-18	43.69	43.89
TARA_SAMEA4397569_METAG_KIKNJMDN	B2-19	43.68	43.89
TARA_SAMEA4397239_METAG_COHLBNIA	B2-20	43.75	43.89
TARA_SAMEA4397390_METAG_LIIMPECH	B2-21	43.68	43.89
TARA_SAMEA4397311_METAG_NGBFAPNO	B2-22	43.7	43.89
NSEA_SAMEA5406059_METAG_20120510B64G1	B2-23	44.12	44.44
TARA_SAMEA4397390_METAG_OJJDELFC	B3-1	43.99	44.27
TARA_SAMEA4397311_METAG_LDJEFKPI	B3-2	44.14	44.27
TARA_SAMEA2621487_METAG_OKLEJKDF	B3-3	44.19	45.17
TARA_SAMEA2621509_METAG_KCJLCHJJ	B3-4	44.1	45.42
ANT28_SAMPLE241_METAG_CPHJOAPH	B3-5	44	45.42
ANT28_SAMPLE179_METAG_ODOPHOAB	B3-6	44	44.53
ANT28_SAMPLE178_METAG_JAPDFNHF	B3-7	44.03	44.66
ANT28_SAMPLE287_METAG_FMEBJFKG	B3-8	44.04	44.53
TARA_SAMEA2621536_METAG_KDNFFGLL	B3-9	44.09	45.42
ANT28_SAMPLE329_METAG_KMGOCCFD	B4-2	42.46	45.56
BGEO_SAMN07136937_METAG_ALPGGBFO	B4-3	42.19	45.56
TARA_SAMEA4396496_METAG_EGPMMJFM	B4-4	42.09	45.43
BGEO_SAMN07136961_METAG_IAEADPKL	B4-5	42.07	45.56
ANT28_SAMPLE330_METAG_KPCABOHP	B4-6	42.42	45.43
TARA_SAMEA2623627_METAG_AMPNAMHA	B4-7	42.1	45.56
TARA_SAMEA4396424_METAG_POGHPGNP	B4-8	42.18	45.56
ANT28_SAMPLE326_METAG_MIGBPKKI	B4-9	42.4	45.56
Candidatus Puniceispirillum marinum		48.5	47.8

## Sheet: Table  S8
Table S8: Annotation of genes encoded on PGC-containing extrachromosomal replicons of two Nereidia strains.
Strans	Start	Stop	Frame	Strand	Length (bp)	Function
Nereida sp. MMG025	936	1	-3	-	936	1-deoxy-D-xylulose 5-phosphate synthase (EC 2.2.1.7)
	2236	1124	-1	-	1113	Photosynthetic reaction center cytochrome c subunit
	3225	2239	-3	-	987	Photosynthetic reaction center M subunit
	4070	3231	-2	-	840	Photosynthetic reaction center L subunit
	4367	4206	-2	-	162	Light-harvesting LHI, alpha subunit
	4522	4382	-1	-	141	Light-harvesting LHI, beta subunit
	4953	4729	-3	-	225	Protein PufQ, involved in assembly of B875 and B800-850 pigment-protein complexes
	6428	4950	-2	-	1479	Chlorophyllide reductase subunit BchZ (EC 1.18.-.-)
	7993	6428	-1	-	1566	Chlorophyllide reductase subunit BchY (EC 1.18.-.-)
	8121	7990	-3	-	132	hypothetical protein
	9115	8114	-1	-	1002	Chlorophyllide reductase subunit BchX (EC 1.18.-.-)
	10053	9112	-3	-	942	2-desacetyl-2-hydroxyethyl bacteriochlorophyllide A dehydrogenase BchC
	11255	10173	-2	-	1083	Hydroxyneurosporene methyltransferase (EC 2.1.1.210)
	12123	11257	-3	-	867	Geranylgeranyl diphosphate synthase (EC 2.5.1.29)
	12196	13779	1	+	1584	Hydroxyneurosporene desaturase (EC 1.3.99.27)
	13881	14609	3	+	729	Acyclic carotenoid 1,2-hydratase (EC 4.2.1.131)
	15069	14599	-3	-	471	Tryptophan-rich sensory protein precursor
	16130	15096	-2	-	1035	Phytoene synthase (EC 2.5.1.32)
	17674	16127	-1	-	1548	Phytoene desaturase (neurosporene-forming) (EC 1.3.99.28)
	17813	18526	2	+	714	Spheroidene monooxygenase (EC 1.14.15.9)
	18523	19527	1	+	1005	Protoporphyrin IX Mg-chelatase subunit I (EC 6.6.1.1)
	19533	21188	3	+	1656	Protoporphyrin IX Mg-chelatase subunit D (EC 6.6.1.1)
	21188	22048	2	+	861	Magnesium-chelatase 30 kDa subunit (EC 6.6.1.1)
	23100	22045	-3	-	1056	Plasmid replication protein RepB
	24403	23105	-1	-	1299	Plasmid replication protein RepA
	24605	24459	-2	-	147	hypothetical protein
	24857	24714	-2	-	144	hypothetical protein
	24888	25568	3	+	681	hypothetical protein
	26107	25637	-1	-	471	Cytochrome c2
	27427	26198	-1	-	1230	5-aminolevulinate synthase (EC 2.3.1.37)
	28232	27417	-2	-	816	putative membrane protein
	29353	28232	-1	-	1122	Mg protoporphyrin IX monomethyl ester oxidative cyclase (aerobic) (EC 1.14.13.81)
	29646	29350	-3	-	297	Uncharacterized protein RPC_1322
	30139	29648	-1	-	492	hypothetical protein
	30787	30146	-1	-	642	Photosynthetic complex assembly protein RPC_1320
	31594	30824	-1	-	771	Photosynthetic reaction center H subunit
	33042	31615	-3	-	1428	PucC protein
	33704	33039	-2	-	666	Mg-protoporphyrin O-methyltransferase (EC 2.1.1.11)
	34605	33709	-3	-	897	Light-independent protochlorophyllide reductase iron-sulfur ATP-binding protein ChlL (EC 1.3.7.7)
	38170	34628	-1	-	3543	Protoporphyrin IX Mg-chelatase subunit H (EC 6.6.1.1)
	39695	38160	-2	-	1536	Light-independent protochlorophyllide reductase subunit B (EC 1.3.7.7)
	40960	39692	-1	-	1269	Light-independent protochlorophyllide reductase subunit N (EC 1.3.7.7)
	41457	40957	-3	-	501	2-vinyl bacteriochlorophyllide hydratase BchF (EC 4.2.1.-)
	41750	42547	2	+	798	hypothetical protein
	42556	44007	1	+	1452	Regulator of carotenoid biosynthesis; Transcriptional regulator, PpsR
	44049	44957	3	+	909	Chlorophyll a synthase ChlG (EC 2.5.1.62)
	44954	46234	2	+	1281	Bacteriochlorophyll synthase 44.5 kDa chain
	46238	47413	2	+	1176	Geranylgeranyl diphosphate reductase (EC 1.3.1.83)
	47410	47949	1	+	540	Isopentenyl-diphosphate Delta-isomerase (EC 5.3.3.2)
	48915	47950	-3	-	966	1-deoxy-D-xylulose 5-phosphate synthase (EC 2.2.1.7)
Nereida ignava DSM 16309	22	903	1	+	882	FIG146518: Zn-dependent hydrolases, including glyoxylases
	917	2596	2	+	1680	FIG003847: Oxidoreductase (flavoprotein)
	2642	4384	2	+	1743	Sulfate permease
	4672	4947	1	+	276	Mobile element protein
	4944	5801	3	+	858	Mobile element protein
	6037	6867	1	+	831	Arsenical resistance operon repressor / Arsenate reductase (EC 1.20.4.1)
	6872	7870	2	+	999	NAD-dependent glyceraldehyde-3-phosphate dehydrogenase (EC 1.2.1.12)
	7870	9123	1	+	1254	Permease of the major facilitator superfamily
	9381	9166	-3	-	216	Putative activity regulator of membrane protease YbbK
	9499	9383	-1	-	117	Putative stomatin/prohibitin-family membrane protease subunit YbbK
	10453	9848	-1	-	606	LysR family transcriptional regulator STM2281
	10469	10681	2	+	213	hypothetical protein
	10770	11954	3	+	1185	Transcriptional regulator, GntR family domain / Aspartate aminotransferase (EC 2.6.1.1)
	11951	12856	2	+	906	putative membrane protein
	14493	13096	-3	-	1398	actinorhodin transporter
	14701	15081	1	+	381	Rrf2 family transcriptional regulator, group III
	17314	15410	-1	-	1905	1-deoxy-D-xylulose 5-phosphate synthase (EC 2.2.1.7)
	17798	17553	-2	-	246	hypothetical protein
	18740	17811	-2	-	930	Photosynthetic reaction center M subunit
	19581	18733	-3	-	849	Photosynthetic reaction center L subunit
	19870	19706	-1	-	165	Light-harvesting LHI, alpha subunit
	20025	19885	-3	-	141	Light-harvesting LHI, beta subunit
	20457	20236	-3	-	222	Protein PufQ, involved in assembly of B875 and B800-850 pigment-protein complexes
	21932	20454	-2	-	1479	Chlorophyllide reductase subunit BchZ (EC 1.18.-.-)
	23497	21932	-1	-	1566	Chlorophyllide reductase subunit BchY (EC 1.18.-.-)
	24526	23525	-1	-	1002	Chlorophyllide reductase subunit BchX (EC 1.18.-.-)
	25464	24523	-3	-	942	2-desacetyl-2-hydroxyethyl bacteriochlorophyllide A dehydrogenase BchC
	26678	25593	-2	-	1086	Hydroxyneurosporene methyltransferase (EC 2.1.1.-)
	27545	26679	-2	-	867	Geranylgeranyl diphosphate synthase (EC 2.5.1.29)
	27640	29214	1	+	1575	Methoxyneurosporene dehydrogenase (EC 1.14.99.-)
	29316	30056	3	+	741	Hydroxyneurosporene dehydrogenase (EC 1.-.-.-)
	30535	30068	-1	-	468	Regulatory protein TspO
	31591	30566	-1	-	1026	Phytoene synthase (EC 2.5.1.32)
	33261	31588	-3	-	1674	Phytoene dehydrogenase (EC 1.14.99.-)
	33311	33949	2	+	639	Spheroidene monooxygenase (EC 1.-.-.-)
	33946	34971	1	+	1026	Protoporphyrin IX Mg-chelatase subunit I (EC 6.6.1.1)
	34968	36617	3	+	1650	Protoporphyrin IX Mg-chelatase subunit D (EC 6.6.1.1)
	36715	37482	1	+	768	Predicted hydrolases or acyltransferases (alpha/beta hydrolase superfamily)
	38593	37502	-1	-	1092	Plasmid replication protein RepB
	39896	38598	-2	-	1299	Plasmid replication protein RepA
	40369	40229	-1	-	141	hypothetical protein
	40464	41144	3	+	681	FIG00918707: hypothetical protein
	41674	41240	-1	-	435	Cytochrome c2
	42964	41750	-1	-	1215	5-aminolevulinate synthase (EC 2.3.1.37)
	43761	42961	-3	-	801	FIG00444485: hypothetical protein
	44882	43761	-2	-	1122	Mg protoporphyrin IX monomethyl ester oxidative cyclase (aerobic) (EC 1.14.13.81)
	45175	44879	-1	-	297	FIG00445662: hypothetical protein
	45659	45189	-2	-	471	hypothetical protein
	46295	45666	-2	-	630	Putative photosynthetic complex assembly protein
	47080	46310	-1	-	771	Photosynthetic reaction center H subunit
	48508	47099	-1	-	1410	PucC protein
	49170	48505	-3	-	666	Mg-protoporphyrin O-methyltransferase (EC 2.1.1.11)
	50070	49174	-3	-	897	Light-independent protochlorophyllide reductase iron-sulfur ATP-binding protein ChlL (EC 1.18.-.-)
	53631	50092	-3	-	3540	Protoporphyrin IX Mg-chelatase subunit H (EC 6.6.1.1)
	55156	53621	-1	-	1536	Light-independent protochlorophyllide reductase subunit B (EC 1.18.-.-)
	56421	55153	-3	-	1269	Light-independent protochlorophyllide reductase subunit N (EC 1.18.-.-)
	56918	56418	-2	-	501	2-vinyl bacteriochlorophyllide hydratase BchF (EC 4.2.1.-)
	57007	57120	1	+	114	hypothetical protein
	57201	57989	3	+	789	PpaA, heme-binding SCHIC domain sensory protein, regulator for photosystem formation
	58022	59437	2	+	1416	Regulator of carotenoid biosynthesis; Transcriptional regulator, PpsR
	59492	60394	2	+	903	Chlorophyll a synthase ChlG (EC 2.5.1.62)
	60391	61671	1	+	1281	Bacteriochlorophyll synthase 44.5 kDa chain
	61675	62850	1	+	1176	Geranylgeranyl hydrogenase BchP; Geranylgeranyl diphosphate reductase (EC 1.3.1.83)
	62876	63391	2	+	516	Isopentenyl-diphosphate delta-isomerase (EC 5.3.3.2)
	64958	63468	-2	-	1491	Multiple polyol-specific dehydrogenase (EC 1.1.1.-)
	65716	64946	-1	-	771	Sorbitol dehydrogenase (EC 1.1.1.14)
	66720	65716	-3	-	1005	Various polyols ABC transporter, ATP-binding component
	67575	66742	-3	-	834	Various polyols ABC transporter, permease component 2
	68519	67581	-2	-	939	Various polyols ABC transporter, permease component 1
	69981	68689	-3	-	1293	Various polyols ABC transporter, periplasmic substrate-binding protein
	71127	70096	-3	-	1032	Maltose operon transcriptional repressor MalR, LacI family
	71358	73040	3	+	1683	Sulfatase family protein (EC 3.1.3.-)
	75472	73037	-1	-	2436	Dimethylglycine dehydrogenase (EC 1.5.99.2)
	76760	75840	-2	-	921	FIG00988487: hypothetical protein
	77890	76967	-1	-	924	Rhodanese-related sulfurtransferase
	79048	78116	-1	-	933	Pirin domain protein
	80172	79159	-3	-	1014	Cytochrome d ubiquinol oxidase subunit II (EC 1.10.3.-)
	81560	80172	-2	-	1389	Cytochrome d ubiquinol oxidase subunit I (EC 1.10.3.-)
	81764	82678	2	+	915	Dienelactone hydrolase family
	82692	82805	3	+	114	hypothetical protein
	82908	83468	3	+	561	Metal-dependent hydrolase (EC 3.-.-.-)
	84743	83841	-2	-	903	Lipocalin-related protein and Bos/Can/Equ allergen
	85316	84933	-2	-	384	transcriptional regulator SoxR
	85684	85322	-1	-	363	Regulatory protein SoxS
	85768	86508	1	+	741	Cytochrome c-type biogenesis protein CcdA (DsbD analog)
	86844	86656	-3	-	189	hypothetical protein
	87084	87476	3	+	393	Sulfur oxidation protein SoxY
	87539	87868	2	+	330	Sulfur oxidation protein SoxZ
	88029	87910	-3	-	120	hypothetical protein
	88099	89796	1	+	1698	Sulfur oxidation protein SoxB
	89821	91083	1	+	1263	Sulfur oxidation molybdopterin C protein
	91067	92389	2	+	1323	Sulfite dehydrogenase cytochrome subunit SoxD
	92431	93078	1	+	648	Sulfite dehydrogenase cytochrome subunit SoxD
	93168	94367	3	+	1200	Sulfide dehydrogenase [flavocytochrome C] flavoprotein chain precursor (EC 1.8.2.-)
	94439	95101	2	+	663	Cysteine synthase (EC 2.5.1.47)
	95433	95570	3	+	138	hypothetical protein
	95573	96004	2	+	432	Probable transmembrane protein
	96008	96439	2	+	432	GENE II AND X PROTEINS

## Sheet: Table S9
Table S9: List of metabolic pathways, transporters, and genes analyzed in this study.
Pathway/Transporter/Gene name	Abbrevitations	KO/module number	Category
Pentose phosphate pathway, oxidative phase	OPPP	M00006	Carbon metabolism
Pentose phosphate pathway, non-oxidative phase	NOPPP	M00007
Entner-Doudoroff pathway	EDP	M00008
Embden-Meyerhof pathway	EMPP	M00001
De Ley-Doudoroff pathway	DLD	M00552
Raffinose/Stachyose/Melibiose transporter	MsmE-MsmF/G-MsmK
α-Glucoside transporter	AglE-AglF/G-AglK
Glucose/Mannose transporter	GtsA-GtsB/GtsC-MalK
D-Xylose transporter	XylF-XylH-XylG
Frucose transporter	FrcB-FrcC-FrcA
Rhamnose transporter	RhaS-RhaP/Q-RhaT
Ribose/Autoinducer 2/D-Xylose transporter	RbsB-RbsC/D-RbsA
Myo-Inositol transporter	IbpA-IatP-IatA
Glycerol transporter	GlpV-GlpP/Q-GlpS/T
Sn-Glycerol 3-phosphate transporter	UgpB-UgpA/E-UgpC
Sorbitol/Mannitol transporter	SomE-SmoF/G-SmoK
cyanate lyase	cynS	K01725	Nitrogen metabolism
glutamate dehydrogenase	gdhA	K00260
glutamate synthase (NADPH) large chain	gltB	K00265
glutamate synthase (NADPH) small chain	gltD	K00266
glutamine synthetase	glnA	K01915
ammonium transporter	amtB	K03320
nitrate/nitrite transport system substrate-binding protein	nrtA	K15576
nitrate/nitrite transport system permease protein	nrtB	K15577
nitrate/nitrite transport system ATP-binding protein	nrtC	K15578
nitronate monooxygenase	ncd2	K00459
urea transport system substrate-binding protein	urtA	K11959
urea transport system permease protein	urtB	K11960
urea transport system permease protein	urtC	K11961
urea transport system ATP-binding protein	urtD	K11962
urea transport system ATP-binding protein	urtE	K11963
urease subunit gamma	ureA	K01430
urease subunit beta	ureB	K01429
urease subunit alpha	ureC	K01428
urease accessory protein	ureD	K03190
urease accessory protein	ureE	K03187
urease accessory protein	ureF	K03188
urease accessory protein	ureG	K03189
spermidine/putrescine transport system ATP-binding protein	potA	K11072
spermidine/putrescine transport system permease protein	potB	K11071
spermidine/putrescine transport system permease protein	potC	K11070
spermidine/putrescine transport system substrate-binding protein	potD	K11069
general L-amino acid transport system substrate-binding protein	aapJ	K09969
general L-amino acid transport system permease protein	aapQ	K09970
general L-amino acid transport system permease protein	aapM	K09971
general L-amino acid transport system ATP-binding protein	aapP	K09972
branched-chain amino acid transport system ATP-binding protein	livG	K01995
branched-chain amino acid transport system ATP-binding protein	livF	K01996
branched-chain amino acid transport system permease protein	livH	K01997
branched-chain amino acid transport system permease protein	livM	K01998
branched-chain amino acid transport system substrate-binding protein	livK	K01999
glycine betaine/proline transport system substrate-binding protein	proX	K02002
glycine betaine/proline transport system permease protein	proW	K02001
glycine betaine/proline transport system ATP-binding protein	proV	K02000
choline dehydrogenase	betA	K00108
betaine-aldehyde dehydrogenase	betB	K00130
low-affinity inorganic phosphate transporter	pitA	K16322	Phosphorus metabolism
phosphate transport system substrate-binding protein	pstS	K02040
phosphate transport system permease protein	pstC	K02037
phosphate transport system permease protein	pstA	K02038
phosphate transport system ATP-binding protein	pstB	K02036
phosphonoacetate hydrolase	phnA	K19670
2-aminoethylphosphonate-pyruvate transaminase	phnW	K03430
phosphonoacetaldehyde dehydrogenase	phnY	K00206
phosphonate transport system ATP-binding protein	phnC	K02041
phosphonate transport system substrate-binding protein	phnD	K02044
phosphonate transport system permease protein	phnE	K02042
phosphate regulon response regulator	phoB	K07657
phosphate regulon sensor histidine kinase	phoR	K07636
adenylylsulfate reductase, subunit A	aprA	K00394	Sulfur metabolism
adenylylsulfate reductase, subunit B	aprB	K00395
sulfate adenylyltransferase	sat	K00958
adenylylsulfate kinase	cysC	K00860
phosphoadenosine phosphosulfate reductase	cysH	K00390
sulfite reductase, flavoprotein subunit	cysJ	K00380
cysteine synthase	cysK	K01738
taurine transport system substrate-binding protein	tauA	K15551
taurine transport system ATP-binding protein	tauB	K10831
taurine transport system permease protein	tauC	K15552
taurine dioxygenase	tauD	K03119
sulfoacetaldehyde acetyltransferase	xsc	K03852
taurine-pyruvate aminotransferase	tpa	K03851
alkanesulfonate monooxygenase	ssuD	K04091
methanesulfonate monooxygenase subunit alpha	msmA	K16968
competent response regulator	comA	K07691
sulfopropanediol 3-dehydrogenase	hpsN	K15509
dimethylsulfoniopropionate demethylase	dmdA	K17486
3-(methylthio)propionyl---CoA ligase	dmdB	K20034
Methylthioacryloyl-CoA hydratase	dmdD	K20036
Dimethylsulfonioproprionate lyase	dddP	K01271
Dimethlysulfonioproprionate lyase	dmdQ
methanethiol S-methyltransferase	mddA	K21310
O-succinylhomoserine sulfhydrylase	metZ	K10764
methylthiol:coenzyme M methyltransferase	mtsA	K16954
methanethiol oxidase	mtoX	K17285
sulfopyruvate decarboxylase subunit alpha	comD	K06034
sulfopyruvate decarboxylase subunit beta	comE	K13039
L-cysteate sulfo-lyase	cuyA	K17950
ulfite dehydrogenase (quinone) subunit SoeA	soeA	K21307
sulfite dehydrogenase (quinone) subunit SoeB	soeB	K21308
sulfite dehydrogenase (quinone) subunit SoeC	soeC	K21309
L-cysteine S-thiosulfotransferase	soxA	K17222
S-sulfosulfanyl-L-cysteine sulfohydrolase	soxB	K17224
sulfane dehydrogenase subunit	soxC	K17225
S-disulfanyl-L-cysteine oxidoreductase	soxD	K22622
L-cysteine S-thiosulfotransferas	soxX	K17223
sulfur-oxidizing protein	soxY	K17226
sulfur-oxidizing protein	soxZ	K17227
sulfide:quinone oxidoreductase	sqr	K17218
choline-sulfatase	betC	K01133
manganese/iron transport system substrate-binding protein	sitA	K11604	Iron metabolism
manganese/iron transport system ATP-binding protein	sitB	K11607
manganese/iron transport system permease protein	sitC	K11605
manganese/iron transport system permease protein	sitD	K11606
iron(III) transport system substrate-binding protein	afuA	K02012
iron(III) transport system permease protein	afuB	K02011
iron(III) transport system ATP-binding protein	afuC	K02010

## Sheet: Table S10
Table S10: Identification of sample origin, location and depth layer and relative abundance of 10 of the 13 RCA species calculated using mOTUs2 results based on metagenomics
Station	Latitude (°N)	Longitude (°E)	Layer	Ocean region	The RCA cluster /the total bacterial communities	The RCA cluster/the Roseobacter group	C1	C3	C4/C5	C6	B1	B2	B3	B4	A1	unknown Planktomarina [gom_001780]	unknown Planktomarina [gom_003606]
A3-09-0m-34An	-68.01	-120	EPI	Southern Ocean	6.04813	78.0643	0.406504	0	23.5772	0	0.152439	0	65.9045	0	1.01626	0.914634	8.02846
A4-07-0m-34An	-69.94	-115.24	EPI	Southern Ocean	0.171561	18.0851	0	0	23.5294	0	0	0	64.7059	0	0	0	11.7647
A5-10-0m-34An	-67.02	-110	EPI	Southern Ocean	8.66673	81.5186	0.921187	0.102354	20.9314	0	1.94473	0.204708	65.1996	0	1.38178	0.409417	8.90481
ANT28_178	-56.17	-62.633	EPI	South-west Atlantic Ocean	11.0401	81.8325	1.35135	0.965251	6.94981	0	0.772201	0.3861	77.6062	0	5.01931	0.19305	6.75676
ANT28_179	-57.983	-59.867	EPI	South-west Atlantic Ocean	7.12851	79.1401	6.23742	5.6338	12.4748	0	0.603622	0.402414	65.7948	0	5.03018	0.603622	3.21932
ANT28_193	-61.717	-55.167	EPI	Southern Ocean	5.13743	60.2687	2.2293	0	0.318471	0.318471	73.2484	20.0637	0.636943	0.318471	2.54777	0	0.318471
ANT28_241	-61.244	-57.074	EPI	Southern Ocean	16.8913	72.8852	1.45078	0	11.0881	0	32.4352	1.96891	33.7824	0	2.27979	0.207254	16.7876
ANT28_287	-60.5	-55.5	EPI	Southern Ocean	7.62019	82.1505	9.1623	4.97382	11.5183	0	0.78534	0.52356	64.3979	0	4.71204	0	3.9267
ANT28_296	-51.054	-66.459	EPI	South-west Atlantic Ocean	1.36016	29.862	0.420168	5.46218	0	1.68067	4.20168	76.4706	0.420168	0.420168	10.9244	0	0
ANT28_297	-47.941	-61.923	EPI	South-west Atlantic Ocean	2.1035	28.3208	0.884956	0	0	1.76991	58.4071	31.8584	2.65487	0	4.42478	0	0
ANT28_324	33.398	-13.534	EPI	North-east Atlantic Ocean	0.0520472	1.0989	0	0	0	0	0	0	0	100	0	0	0
ANT28_326	35.239	-12.897	EPI	North-east Atlantic Ocean	0.587729	5.75035	0	0	0	0	0	0	0	100	0	0	0
ANT28_329	43.042	-10.935	EPI	North-east Atlantic Ocean	0.462496	4.07106	0	0	0	0	0	0	0	100	0	0	0
ANT28_330	47.0438	-8.0905	EPI	North-east Atlantic Ocean	0.933895	6.73267	0	0	0	0	0	0	0	100	0	0	0
AT04-0m-8Ar	70.2	4.01	EPI	Arctic Ocean	0.0269954	3.48837	0	0	0	0	0	100	0	0	0	0	0
B08-0m-8Ar	58.1	176.4	EPI	North Pacific Ocean	4.94376	83.9052	1.41264	4.90706	0	0.148699	0.223048	68.9963	0	0	22.6766	1.63569	0
BB08-0m-8Ar	74.33	2.34	EPI	Arctic Ocean	0.0807918	17.3913	12.5	0	0	0	0	50	0	0	12.5	25	0
10 (Section GA02, Cruise PE319)	49.7225	-42.4467	EPI	North-east Atlantic Ocean	0.753769	22.2222	8.33333	4.16667	0	0	0	62.5	0	4.16667	16.6667	4.16667	0
12 (Section GA02, Cruise PE319)	46.312	-39.658	EPI	North-east Atlantic Ocean	0.09431	3.14136	0	0	0	0	0	16.6667	0	83.3333	0	0	0
16 (Section GA02, Cruise PE319)	36.2067	-53.2681	EPI	North-west Atlantic Ocean	0.0332336	1.49254	0	0	0	0	0	0	0	100	0	0	0
15 (Section GA02, Cruise PE319)	37.5673	-50.6855	EPI	North-west Atlantic Ocean	0.133181	2.63158	0	0	0	0	0	0	0	100	0	0	0
17 (Section GA02, Cruise PE319)	34.3277	-55.4316	EPI	North-west Atlantic Ocean	0.0162628	0.746269	0	0	0	0	0	0	0	100	0	0	0
1 (Section GA03, Cruise KN204)	39.6923	-69.8629	EPI	North-west Atlantic Ocean	0.0843882	5.6338	0	0	0	50	0	0	0	50	0	0	0
11 (Section GA02, Cruise PE319)	47.8007	-39.399	EPI	North-east Atlantic Ocean	0.119129	3.76344	0	0	0	0	0	14.2857	0	85.7143	0	0	0
1 (Section GA02, Cruise JC057)	-49.5475	-52.6885	EPI	South-west Atlantic Ocean	0.641172	11.9658	3.57143	0	3.57143	0	60.7143	14.2857	7.14286	0	10.7143	0	0
2 (Section GA02, Cruise JC057)	-48.9358	-48.7933	EPI	South-west Atlantic Ocean	2.11951	33.7398	7.22892	3.61446	6.0241	0	49.3976	7.22892	8.43373	0	18.0723	0	0
3 (Section GA02, Cruise JC057)	-46.907	-47.179	EPI	South-west Atlantic Ocean	0.156642	11.3636	0	0	0	0	0	0	0	100	0	0	0
4 (Section GA02, Cruise JC057)	-44.7117	-45.5265	EPI	South-west Atlantic Ocean	0.264434	7.69231	0	0	0	0	33.3333	0	0	66.6667	0	0	0
5 (Section GA02, Cruise JC057)	-42.364	-44.0318	EPI	South-west Atlantic Ocean	0.201939	6.09756	0	0	0	0	20	0	0	80	0	0	0
6 (Section GA02, Cruise JC057)	-39.9648	-42.4232	EPI	South-west Atlantic Ocean	0.0988875	2.53165	0	0	0	0	0	0	0	100	0	0	0
7 (Section GA02, Cruise JC057)	-37.8305	-41.1248	EPI	South-west Atlantic Ocean	0.103164	7.89474	0	0	0	0	0	0	0	100	0	0	0
32 (Section GP13, Cruise SS2011)	-32.4995	-176.03	EPI	South-west Pacific Ocean	0.0448934	3.125	0	0	0	0	0	0	0	100	0	0	0
22 (Section GP13, Cruise SS2011)	-30.0013	174.001	EPI	South-west Pacific Ocean	0.0606306	5.45455	0	0	0	0	0	0	0	100	0	0	0
36 (Section GP13, Cruise SS2011)	-32.4998	-171.999	EPI	South-west Pacific Ocean	0.0776398	3.27869	0	0	0	0	0	0	0	100	0	0	0
29 (Section GP13, Cruise SS2011)	-32.4995	-179.125	EPI	South-west Pacific Ocean	0.0665336	4.44444	0	0	0	0	0	0	0	100	0	0	0
1 (Section GA10, Cruise D357)	-34.629	17.0699	EPI	South-east Atlantic Ocean	0.0232126	0.334448	0	0	0	0	0	0	0	100	0	0	0
2 (Section GA10, Cruise D357)	-35.3669	14.9064	EPI	South-east Atlantic Ocean	0.00912659	0.251256	0	0	0	0	0	0	0	100	0	0	0
3 (Section GA10, Cruise D357)	-36.4846	13.276	EPI	South-east Atlantic Ocean	0.735294	14.2857	0	0	0	0	0	0	0	100	0	0	0
4 (Section GA10, Cruise D357)	-38.4254	10.0888	EPI	South-east Atlantic Ocean	0.792079	12.5	0	0	0	0	0	0	0	100	0	0	0
5 (Section GA10, Cruise D357)	-40.0627	5.52721	EPI	South-east Atlantic Ocean	1.11111	18.4211	0	0	0	0	0	0	0	100	0	0	0
6 (Section GA10, Cruise D357)	-40.0194	0.88755	EPI	South-east Atlantic Ocean	1.20813	20.7547	0	0	0	0	13.6364	9.09091	0	77.2727	0	0	0
9 (Section GA10, Cruise D357)	-34.8953	16.0769	EPI	South-east Atlantic Ocean	0.0185151	0.325733	0	0	0	0	0	0	0	100	0	0	0
3 reoccupied (Section GA10, Cruise D357)	-36.4495	13.2196	EPI	South-east Atlantic Ocean	0.176456	1.85185	0	0	0	0	0	0	0	100	0	0	0
11 (Section GA10, Cruise D357)	-39.2555	7.72506	EPI	South-east Atlantic Ocean	0.708416	12.1951	0	0	0	0	0	0	0	100	0	0	0
G02-7Ar	75.77	142.96	EPI	Arctic Ocean	8.01542	87.7676	13.1707	68.0139	0.278746	0	0	4.5993	0.487805	0	0.139373	13.3101	0
ICE04	82.05	168.01	EPI	Arctic Ocean	2.08	81.91	26.3251	35.8657	0.530035	0	0.883392	20.6714	2.4735	0	3.00353	10.2473	0
K3-8Ar	78.95	12	EPI	Arctic Ocean	2.69013	22.3236	10.3774	52.044	0.157233	0.157233	0	12.7358	0	0	22.0126	2.51572	0
LB01-5m-8Ar	56.33	-46.99	EPI	Baffin Bay	1.31869	35.3033	0.881057	2.64317	0	2.20264	0	90.3084	0	0	3.96476	0	0
N02-0m-8Ar	80.03	179.55	EPI	Arctic Ocean	3.11248	73.5789	26.8956	45.9227	0.143062	0	0	11.1588	1.00143	0	2.14592	12.7325	0
N04-0m-8Ar	84.6	111.08	EPI	Arctic Ocean	3.80406	63.9466	38.7471	27.3782	0.232019	0	0	17.8654	8.58469	0	3.24826	3.94432	0
N07-0m-8Ar	85.02	43.08	EPI	Arctic Ocean	5.68138	93.7813	34.9848	20.1982	0.228659	0	3.20122	16.6921	12.8811	0	3.73476	8.07927	0
P06-0m-8Ar	75	-151.19	EPI	Arctic Ocean	9.37573	91.2846	7.26007	80.8056	0.198906	0	0	2.93386	0.099453	0	0	8.70214	0
TARA_007	37.0541	1.9478	EPI	Mediterranean Sea	0.0174966	0.293427	0	0	0	40	0	0	0	60	0	0	0
TARA_023	42.1735	17.7252	EPI	Mediterranean Sea	0.0054444	0.282486	0	0	0	0	0	0	0	100	0	0	0
TARA_004	36.5533	-6.5669	EPI	North-east Atlantic Ocean	0.00197281	0.0840336	0	0	0	0	0	0	0	100	0	0	0
TARA_009	39.0609	5.9422	EPI	Mediterranean Sea	0.0665383	2.24763	0	0	0	0	0	0	0	100	0	0	0
TARA_018	35.7528	14.2765	EPI	Mediterranean Sea	0.000990589	0.108932	0	0	0	0	0	0	0	100	0	0	0
TARA_025	39.3991	19.3997	EPI	Mediterranean Sea	0.00287096	0.230947	0	0	0	0	0	0	0	100	0	0	0
TARA_066	-34.8901	18.0459	EPI	South-east Atlantic Ocean	0.15922	5.81818	0	0	0	0	0	0	0	100	0	0	0
TARA_067	-32.2401	17.7103	EPI	South-east Atlantic Ocean	0.0763942	0.643087	0	0	0	64.2857	0	0	0	35.7143	0	0	0
TARA_068	-31.027	4.6802	EPI	South-east Atlantic Ocean	0.0548203	2.38908	0	0	0	0	0	0	0	100	0	0	0
TARA_082	-47.1863	-58.2902	EPI	South-west Atlantic Ocean	6.08039	35.7374	8.88314	6.46831	19.7499	0.043122	41.0091	8.4088	0.646831	0	14.6615	0.043122	0.0862441
TARA_084	-60.2287	-60.6476	EPI	Southern Ocean	9.07562	81.2598	0.722195	0.192585	40.1781	0	0.890708	0.120366	45.3779	0	2.09437	1.10737	9.31632
TARA_085	-62.0385	-49.529	EPI	Southern Ocean	1.25737	93.9877	2.34987	1.95822	31.201	0	0.130548	0	51.5666	0	2.74151	1.04439	9.00783
TARA_093	-34.0614	-73.1066	EPI	South-east Pacific Ocean	0.0494423	0.87535	0	0	0	0	0	0	0	100	0	0	0
TARA_094	-32.7971	-87.0693	EPI	South-east Pacific Ocean	0.00381029	0.0982801	0	0	0	0	0	0	0	100	0	0	0
TARA_098	-25.8051	-111.72	EPI	South-east Pacific Ocean	0.00197344	0.18315	0	0	0	0	100	0	0	0	0	0	0
TARA_100	-12.9723	-96.0122	EPI	South-east Pacific Ocean	0.00161072	0.0591716	0	0	0	0	0	0	0	100	0	0	0
TARA_102	-5.2669	-85.2732	EPI	South-east Pacific Ocean	0.100177	1.79833	0	0	0	0	0	0	0	100	0	0	0
TARA_132	31.5168	-159.046	EPI	North Pacific Ocean	0.00792707	0.753296	0	0	0	0	0	0	0	100	0	0	0
TARA_133	35.3671	-127.742	EPI	North Pacific Ocean	0.163976	4.22764	0	0	0	0	0	0	0	100	0	0	0
TARA_145	39.2305	-70.0377	EPI	North-west Atlantic Ocean	0.43687	14.1438	0	0	0	1.23967	0	4.95868	0	93.8017	0	0	0
TARA_149	34.1132	-49.9181	EPI	North-west Atlantic Ocean	0.00326062	0.223214	0	0	0	0	0	0	0	100	0	0	0
TARA_150	35.8427	-37.1526	EPI	North-east Atlantic Ocean	0.0210134	1.30548	0	0	0	0	0	0	0	100	0	0	0
TARA_151	36.1715	-29.023	EPI	North-east Atlantic Ocean	0.0385234	1.34073	0	0	0	0	0	0	0	100	0	0	0
TARA_152	43.6792	-16.8344	EPI	North-east Atlantic Ocean	0.202255	4.72998	0	0	0	0	0	0	0	100	0	0	0
TARA_155	54.5451	-16.7943	EPI	North-east Atlantic Ocean	0.328638	4.52244	0	0	0	0	0.772201	1.9305	0	96.5251	0.772201	0	0
TARA_158	67.161	0.3964	EPI	Arctic Ocean	0.361627	29.4811	8.8	1.6	0	0	0	56	0	0	24.8	8.8	0
TARA_163	76.1825	1.3918	EPI	Arctic Ocean	1.44747	31.9396	29.8182	25.8182	0.969697	0	0	9.93939	1.33333	0	4	28.1212	0
TARA_168	72.5128	44.0775	EPI	Arctic Ocean	1.34133	46.1638	4.05028	12.0112	0	0.139665	0	82.4022	0	0	1.25698	0.139665	0
TARA_173	78.9354	79.0604	EPI	Arctic Ocean	3.43508	65.0488	24.4671	27.6163	0.436047	0	0.629845	27.374	1.93798	0	3.87597	13.6628	0
TARA_175	79.2026	66.4827	EPI	Arctic Ocean	0.729878	19.6979	18.4049	21.1656	0.613497	0	0	23.3129	9.20245	0	6.44172	20.8589	0
TARA_178	77.1604	73.2057	EPI	Arctic Ocean	3.03828	29.8293	22.7762	37.4504	0.169972	0	0	6.79887	0.963173	0	1.64306	30.1983	0
TARA_180	74.8023	76.1478	EPI	Arctic Ocean	1.33931	29.4011	0.462963	99.2284	0	0	0	0.308642	0	0	0	0	0
TARA_188	78.3555	91.6084	EPI	Arctic Ocean	3.69414	54.5646	30.2697	29.6643	0.605394	0	0	15.41	0.605394	0	1.48597	21.9593	0
TARA_189	77.9668	116.656	EPI	Arctic Ocean	2.5684	55.4309	38.9144	22.9071	0.551978	0	0	21.0672	2.75989	0	0.459982	13.3395	0
TARA_191	71.5955	160.938	EPI	Arctic Ocean	1.94723	49.5161	9.12052	76.5472	0	0	0	10.2606	0	0	0.651466	3.4202	0
TARA_193	71.0704	174.992	EPI	Arctic Ocean	1.29445	9.4821	3.56564	92.3825	0	0	0	2.10697	0	0	0.324149	1.62075	0
TARA_194	73.3275	-168.814	EPI	Arctic Ocean	1.5677	49.3131	14.5053	61.7675	0.0960615	0	0.288184	12.6801	0.480307	0	1.2488	8.93372	0
TARA_196	71.8895	-154.91	EPI	Arctic Ocean	2.56374	52.4734	11.4525	47.486	0.209497	0	0	33.3799	0.139665	0	2.09497	5.23743	0
TARA_201	74.3386	-85.6208	EPI	Baffin Bay	0.532939	4.23573	7.33696	70.6522	0.271739	0	0	1.63043	1.63043	0	0.543478	17.9348	0
TARA_205	72.4693	-71.892	EPI	Baffin Bay	0.827219	9.88665	7.32484	71.0191	0.796178	0	0	2.2293	0.477707	0	0.796178	17.3567	0
TARA_206	70.9574	-53.5989	EPI	Baffin Bay	1.85114	39.4539	12.4567	25.2595	0.346021	0	0	48.7889	0.259516	0	6.22837	6.6609	0
TARA_208	69.1136	-51.5086	EPI	Baffin Bay	1.02848	44.2943	13.5593	3.22034	0	0.169492	0.169492	79.1525	0.338983	0	1.69492	1.69492	0
TARA_209	64.7127	-53.0106	EPI	Baffin Bay	2.17366	45.0964	16.9245	21.2921	0.363967	0.0909918	0.272975	39.6724	1.18289	0	6.27843	13.9217	0
TARA_210	61.5427	-55.9869	EPI	Baffin Bay	2.44668	49.5978	4.72496	4.79549	0.0705219	0.0705219	0.0705219	78.2087	0.0705219	0	10.0846	1.90409	0
UW012-0m-8Ar	52.76	169.45	EPI	North Pacific Ocean	2.4866	33.255	2.12014	2.4735	0	0.353357	0	84.4523	0	0	9.18728	1.41343	0
UW022-8Ar	70.21	-121.22	EPI	Arctic Ocean	2.04569	38.6688	8.19672	77.8689	0	0	0	1.84426	0	0	0.409836	11.6803	0
UW023-8Ar	72.23	-72.46	EPI	Baffin Bay	3.96522	49.5231	2.66667	70.8148	0	0	0	21.037	0	0	2.51852	2.96296	0
UW024-9Ar	74.99	-159.86	EPI	Arctic Ocean	0.855989	22.504	0	0	0	0.704225	0	93.662	0	0	5.6338	0	0
UW042-0m-34An	-70	-160.08	EPI	Southern Ocean	3.18488	74.2821	0.168067	0	24.0336	0	0	0	43.8655	0	1.17647	1.84874	28.9076
UW044-0m-34An	-70.75	-169	EPI	Southern Ocean	2.10802	59.5327	0.313972	0	20.2512	0	0	0	37.6766	0	0.627943	3.13972	37.9906
UW048-33An	-67.77	-89.29	EPI	Southern Ocean	11.4086	80.6766	0.483871	0.241935	23.1452	0	0.645161	0	55.0806	0	0.725806	1.29032	18.3871
UW050-0m-34An	-58.03	-176.62	EPI	South-west Pacific Ocean	2.64805	57.7646	1.5411	0	0.342466	0	73.9726	16.7808	1.0274	0	6.33562	0	0
UW051-33An	-70.05	-112.73	EPI	Southern Ocean	0.234055	9.1954	0	0	40	0	0	0	40	0	0	0	20
UW056-33An	-76.96	173.02	EPI	Southern Ocean	0.105187	4.23453	0	23.0769	30.7692	0	0	0	23.0769	0	0	0	23.0769
UW064-33An	-64.35	125.22	EPI	Southern Ocean	6.12985	71.6102	0.473373	0.591716	17.2781	0	1.18343	0.35503	71.3609	0	1.77515	0.35503	6.62722
UW072-33An	-66.58	70.56	EPI	Southern Ocean	6.02492	77.7286	1.13852	0.948767	14.9905	0	0.56926	0	67.7419	0	2.46679	0.379507	11.7647
UW073-33An	-60.01	73.61	EPI	Southern Ocean	2.9572	54.5576	0.4914	0	22.3587	0	1.4742	0	68.5504	0	0.737101	0.737101	5.65111
6 (Section GA03, Cruise KN204)	37.6073	-68.3895	MES	North-west Atlantic Ocean	0.0302663	5.55556	0	0	0	0	0	0	0	100	0	0	0
A3-09	-68.01	-120	MES	Southern Ocean	0.169119	25.974	1.66667	0	26.6667	0	0	0	55	0	1.66667	6.66667	8.33333
A4-07	-69.94	-115.24	MES	Southern Ocean	5.28375	79.3254	0.650325	0.050025	21.2606	0	0.2001	0	68.2841	0	0.950475	1.0005	7.6038
A5-10	-67.02	-110	MES	Southern Ocean	0.803401	52.8131	1.03093	0	25.4296	0	1.37457	0	57.732	0	2.4055	2.06186	9.96564
AT04	70.2	4.01	MES	Arctic Ocean	0.522365	17.1717	1.68067	2.52101	0	0.840336	0	69.7479	0	0	23.5294	1.68067	0
B08	58.1	176.4	MES	Arctic Ocean	5.52406	84.1975	1.68622	5.79179	0	0.146628	0.293255	61.437	0	0	28.9589	1.68622	0
BB08	74.33	2.34	MES	Arctic Ocean	1.44038	23.0707	21.4789	11.6197	0.352113	0	0	22.5352	2.46479	0	13.7324	27.8169	0
ICE04	82.05	168.01	MES	Arctic Ocean	1.58337	71.1111	35.7143	35.7143	0	0	0	16.5179	1.78571	0	1.78571	8.48214	0
LB01	56.33	-46.99	MES	Baffin Bay	0.104941	1.38889	8.33333	8.33333	0	0	0	37.5	0	0	29.1667	16.6667	0
N02	80.03	179.55	MES	Arctic Ocean	0.219001	21	14.2857	61.9048	0	0	0	9.52381	0	0	0	14.2857	0
N04	84.6	111.08	MES	Arctic Ocean	0.0849798	1.74672	75	25	0	0	0	0	0	0	0	0	0
N07	85.02	43.08	MES	Arctic Ocean	0.112179	18.3099	43.5897	23.0769	0	0	0	7.69231	12.8205	0	5.12821	7.69231	0
P06	75	-151.19	MES	Arctic Ocean	1.34612	55.6	3.59712	85.6115	0	0	0	2.15827	0	0	1.43885	7.19424	0
R16E	80	161.52	MES	Arctic Ocean	0.155433	19.8795	12.1212	39.3939	0	0	0	18.1818	12.1212	0	6.06061	12.1212	0
TARA_085	-61.9689	-49.5017	MES	Southern Ocean	0.024529	16.129	10	0	50	0	0	0	30	0	0	0	10
TARA_133	35.2698	-127.727	MES	North Pacific Ocean	0.00243427	0.769231	0	0	0	0	0	0	0	100	0	0	0
TARA_145	39.2392	-70.0343	MES	North-west Atlantic Ocean	0.00274371	0.209644	0	0	0	0	0	0	0	100	0	0	0
TARA_146	34.6663	-71.2907	MES	North-west Atlantic Ocean	0.00409668	0.293255	0	0	0	0	0	0	0	100	0	0	0
TARA_155	54.5742	-16.8345	MES	North-east Atlantic Ocean	0.0603626	7.58017	0	0	0	3.84615	0	0	0	96.1538	0	0	0
TARA_158	67.1675	0.2177	MES	Arctic Ocean	0.103291	6.80751	10.3448	6.89655	0	3.44828	0	37.931	3.44828	0	31.0345	6.89655	0
TARA_163	76.1246	1.3648	MES	Arctic Ocean	0.293588	9.87066	22.069	7.58621	0.689655	0	0	35.8621	6.2069	0	15.8621	11.7241	0
TARA_189	78.0391	116.41	MES	Arctic Ocean	0.156225	7.28395	15.2542	16.9492	0	0	0	27.1186	20.339	0	6.77966	13.5593	0
TARA_201	74.305	-85.6552	MES	Baffin Bay	0.849837	22.1704	16.5165	28.2282	1.2012	0	0	21.021	7.50751	0	7.50751	18.018	0
TARA_205	72.4456	-71.8814	MES	Baffin Bay	0.716675	15.4472	14.0351	44.5614	1.05263	0	0	11.9298	8.42105	0	4.21053	15.7895	0
TARA_206	70.9433	-53.5127	MES	Baffin Bay	0.771162	26.0606	13.9535	26.0174	0.436047	0	1.30814	40.1163	3.05233	0	7.84884	7.26744	0
TARA_209	64.7	-52.996	MES	Baffin Bay	1.7874	31.9562	9.76253	17.6781	0.659631	0.131926	0	51.715	1.97889	0	8.83905	9.23483	0
TARA_210	61.5754	-55.9846	MES	Baffin Bay	0.680474	17.823	8.72483	7.38255	0.671141	0.33557	0.33557	38.5906	0.33557	0.671141	33.2215	9.73154	0
A4-07-3000m-34An	-69.94	-115.24	BAT	Southern Ocean	5.1418	81.2608	0.850159	0	20.4038	0	0.42508	0	0	0	1.27524	0.956429	7.7577
A3-09-3500m-34An	-68.01	-120	BAT	Southern Ocean	0.437988	39.4737	5	0	20	0	3.33333	0	0	0	3.33333	1.66667	8.33333
A5-10-3500m-34An	-67.02	-110	BAT	Southern Ocean	0.177277	30.3571	5.88235	0	29.4118	0	0	0	0	0	2.94118	0	5.88235
N02-1500m-8Ar	80.03	179.55	BAT	Arctic Ocean	0.642398	39.759	13.6364	56.0606	0	0	0	12.1212	12.1212	0	6.06061	12.1212	0
ICE04-2280m-9Ar	82.05	168.01	BAT	Arctic Ocean	2.84293	85.2459	27.3077	35.1923	0.384615	0	0	20	20	0	2.69231	10.9615	0
AT04-3000m-8Ar	70.2	4.01	BAT	Arctic Ocean	0.179724	5.20231	11.1111	0	0	3.7037	0	59.2593	59.2593	0	25.9259	0	0
B08-3200m-8Ar	58.1	176.4	BAT	North Pacific Ocean	0.227838	9.52381	27.2727	13.6364	0	0	0	22.7273	22.7273	0	18.1818	9.09091	0
BB08-3300m-8Ar	74.33	2.34	BAT	Arctic Ocean	0.227838	9.52381	27.2727	13.6364	0	0	0	22.7273	22.7273	0	18.1818	9.09091	0
N04-3800m-8Ar	84.6	111.08	BAT	Arctic Ocean	0.382644	17.2638	45.283	32.0755	0	0	0	5.66038	5.66038	0	3.77358	9.43396	0
N07-3800m-8Ar	85.02	43.08	BAT	Arctic Ocean	0.393638	22.8395	43.2432	25.6757	0	0	0	12.1622	12.1622	0	8.10811	5.40541	0

[truncated: 1 more sheets: Table S11 ]
